# Supplementary material for: Crystallization of carboplatin-loaded onto microporous calcium phosphate using high-vacuum method: Characterization and release study
Source: PLoS One. 2020 Dec 8;15(12):e0242565. doi: 10.1371/journal.pone.0242565 (PMC7723252; doi:10.1371/journal.pone.0242565)
Supplement: S1 File — (XLSX) [file pone.0242565.s001.xlsx]

## Sheet: Plan1
2THETA	CPS(HA)	CPS(TCP)	CPS(BCP)	CPS(TCP/MgO)	CPS(TCP/SiO2
10	8	0	10	3	5
10.02	7	0	10	13	8
10.04	13	0	7	11	7
10.06	9	0	8	9	6
10.08	7	0	11	11	7
10.1	3	0	7	7	5
10.12	6	0	13	9	9
10.14	9	0	13	16	8
10.16	9	2	13	8	11
10.18	8	0	9	7	15
10.2	2	0	9	9	11
10.22	10	2	7	9	14
10.24	7	7	12	15	7
10.26	7	7	11	8	11
10.28	14	9	13	10	11
10.3	10	2	6	15	6
10.32	12	5	12	12	7
10.34	12	6	10	3	14
10.36	8	9	15	9	9
10.38	10	12	11	11	11
10.4	8	7	13	11	7
10.42	8	11	10	21	13
10.44	9	11	13	4	11
10.46	9	7	9	13	11
10.48	10	8	7	14	12
10.5	11	5	18	19	16
10.52	12	7	17	16	10
10.54	15	8	15	8	15
10.56	12	5	9	13	11
10.58	12	9	17	12	11
10.6	5	7	12	13	8
10.62	17	11	7	16	12
10.64	25	9	18	15	12
10.66	13	8	20	16	6
10.68	13	6	15	21	19
10.7	10	10	24	18	15
10.72	18	12	23	22	16
10.74	20	15	34	18	22
10.76	27	8	35	24	28
10.78	23	12	34	37	44
10.8	36	16	42	37	44
10.82	48	23	46	38	49
10.84	35	20	50	45	46
10.86	38	21	49	53	50
10.88	42	28	64	34	45
10.9	35	29	53	38	62
10.92	32	37	44	28	56
10.94	19	52	37	26	52
10.96	14	46	23	15	42
10.98	13	58	12	14	35
11	9	67	11	9	15
11.02	10	55	11	9	14
11.04	12	44	11	14	11
11.06	6	29	11	9	10
11.08	6	21	11	9	9
11.1	12	9	11	7	9
11.12	3	7	8	13	7
11.14	6	13	6	10	12
11.16	9	6	7	11	10
11.18	4	8	9	16	9
11.2	10	8	7	12	11
11.22	8	8	11	16	10
11.24	3	8	9	17	12
11.26	8	17	13	4	12
11.28	5	7	13	12	12
11.3	0	8	8	14	2
11.32	5	3	3	5	9
11.34	10	4	6	12	15
11.36	6	9	5	8	7
11.38	5	4	6	4	3
11.4	3	8	4	9	3
11.42	3	6	4	9	13
11.44	5	8	7	4	6
11.46	9	2	11	4	13
11.48	7	6	3	7	8
11.5	5	7	10	11	10
11.52	14	7	8	8	4
11.54	4	7	8	9	12
11.56	5	7	8	11	6
11.58	5	12	10	9	10
11.6	7	6	1	9	6
11.62	4	6	11	12	10
11.64	10	5	6	6	10
11.66	6	4	9	7	8
11.68	7	9	11	11	3
11.7	11	4	5	8	7
11.72	9	6	8	6	11
11.74	6	3	14	11	3
11.76	3	3	11	12	4
11.78	2	9	7	13	9
11.8	10	10	5	4	8
11.82	10	7	8	10	10
11.84	4	10	12	8	8
11.86	7	5	8	6	3
11.88	9	6	9	11	10
11.9	2	7	5	6	4
11.92	7	6	9	14	15
11.94	7	3	7	4	7
11.96	3	7	6	8	15
11.98	5	3	6	12	9
12	9	10	12	10	12
12.02	8	9	8	15	9
12.04	5	5	7	9	7
12.06	6	13	7	13	5
12.08	6	3	9	6	9
12.1	6	9	9	12	5
12.12	5	6	7	4	10
12.14	8	6	5	9	8
12.16	4	7	9	12	6
12.18	7	5	10	10	6
12.2	5	7	10	6	9
12.22	5	8	9	10	11
12.24	8	4	6	10	9
12.26	8	4	9	8	5
12.28	5	6	6	14	6
12.3	1	7	12	11	12
12.32	4	4	12	10	13
12.34	4	6	10	13	7
12.36	5	4	11	6	9
12.38	8	5	6	10	5
12.4	4	4	9	9	8
12.42	6	6	5	6	8
12.44	7	9	5	7	7
12.46	5	6	6	11	9
12.48	9	9	9	5	4
12.5	6	10	8	9	10
12.52	12	8	11	7	9
12.54	5	8	8	6	8
12.56	6	4	7	4	7
12.58	7	7	8	6	12
12.6	6	4	2	7	9
12.62	3	8	3	12	13
12.64	5	11	7	11	5
12.66	3	6	6	9	3
12.68	4	0	8	7	14
12.7	7	10	9	4	7
12.72	9	14	5	7	14
12.74	5	7	9	5	7
12.76	5	5	7	7	7
12.78	8	8	3	6	11
12.8	4	11	8	6	12
12.82	10	6	8	8	9
12.84	6	10	10	7	10
12.86	4	7	2	7	5
12.88	6	5	7	1	5
12.9	9	9	9	14	8
12.92	2	7	5	9	8
12.94	9	4	11	7	5
12.96	6	7	9	12	9
12.98	4	5	7	9	5
13	5	6	5	13	8
13.02	6	6	2	11	7
13.04	10	5	4	5	3
13.06	4	6	7	11	5
13.08	6	8	5	13	6
13.1	5	7	6	6	9
13.12	6	3	5	7	14
13.14	4	4	7	9	6
13.16	6	6	8	9	9
13.18	7	5	8	6	7
13.2	3	7	2	10	7
13.22	7	8	7	13	9
13.24	4	2	4	9	6
13.26	6	8	7	4	7
13.28	7	3	14	11	13
13.3	4	9	10	17	10
13.32	2	3	8	14	19
13.34	6	15	6	15	15
13.36	4	14	10	18	14
13.38	7	10	8	15	20
13.4	4	3	9	23	22
13.42	5	10	10	19	9
13.44	4	3	14	24	18
13.46	10	12	10	25	11
13.48	11	15	14	26	24
13.5	8	12	19	34	29
13.52	9	13	12	37	29
13.54	11	15	30	48	30
13.56	4	11	15	44	52
13.58	7	22	25	79	49
13.6	12	26	32	53	62
13.62	14	30	41	77	77
13.64	13	44	37	71	86
13.66	9	44	38	48	77
13.68	17	41	32	44	104
13.7	17	59	30	28	67
13.72	11	83	16	20	61
13.74	9	83	11	9	42
13.76	13	83	14	7	30
13.78	3	53	10	4	12
13.8	6	32	10	6	10
13.82	7	22	3	11	8
13.84	8	6	6	11	6
13.86	3	6	12	8	5
13.88	1	4	7	6	8
13.9	7	9	16	6	13
13.92	6	3	7	10	8
13.94	10	7	8	8	10
13.96	2	11	8	10	5
13.98	4	8	9	13	13
14	5	8	4	13	15
14.02	7	7	9	6	7
14.04	10	3	8	10	9
14.06	3	7	20	19	7
14.08	7	7	8	10	8
14.1	4	7	9	24	14
14.12	3	7	7	16	13
14.14	5	14	6	19	14
14.16	3	9	12	24	20
14.18	5	0	7	22	14
14.2	6	12	14	20	21
14.22	5	11	15	17	19
14.24	3	15	8	19	14
14.26	7	17	15	12	15
14.28	7	19	19	9	20
14.3	3	19	4	8	28
14.32	7	31	9	5	15
14.34	4	16	8	7	7
14.36	1	18	7	9	5
14.38	5	9	7	8	13
14.4	4	12	5	6	8
14.42	6	8	7	7	5
14.44	8	9	6	6	8
14.46	4	3	10	9	2
14.48	2	3	11	15	6
14.5	6	3	8	6	8
14.52	6	4	4	10	6
14.54	8	9	8	5	6
14.56	4	7	6	3	7
14.58	7	5	14	3	13
14.6	2	7	11	6	3
14.62	6	8	7	4	12
14.64	5	9	10	6	1
14.66	6	8	7	10	4
14.68	1	3	5	13	8
14.7	8	9	1	8	9
14.72	1	6	7	5	8
14.74	6	12	4	4	9
14.76	3	5	4	13	5
14.78	7	7	11	6	9
14.8	0	9	4	10	6
14.82	6	6	5	1	13
14.84	3	2	6	7	7
14.86	5	8	9	10	10
14.88	2	4	5	6	3
14.9	3	11	4	6	10
14.92	5	6	7	7	8
14.94	2	4	11	7	10
14.96	4	4	7	10	4
14.98	3	6	4	5	6
15	6	3	4	7	8
15.02	4	7	2	9	8
15.04	6	5	2	7	8
15.06	1	11	4	6	8
15.08	4	9	8	6	9
15.1	4	4	6	6	12
15.12	3	3	5	4	7
15.14	2	2	2	10	7
15.16	5	10	5	11	11
15.18	6	6	9	9	4
15.2	2	5	9	12	9
15.22	3	10	6	6	13
15.24	3	3	9	7	5
15.26	3	9	2	6	6
15.28	2	10	3	9	8
15.3	3	16	4	12	7
15.32	5	7	6	6	13
15.34	4	2	9	4	4
15.36	4	5	10	12	5
15.38	4	7	10	12	7
15.4	4	5	3	5	4
15.42	4	6	5	10	8
15.44	3	2	4	9	7
15.46	9	5	10	8	8
15.48	7	4	7	4	6
15.5	3	3	4	6	10
15.52	3	5	11	6	9
15.54	3	5	5	9	8
15.56	8	3	10	9	7
15.58	3	3	4	7	9
15.6	5	1	8	8	9
15.62	3	7	8	7	7
15.64	4	6	3	8	9
15.66	4	4	4	5	8
15.68	7	3	7	6	6
15.7	6	6	4	7	4
15.72	7	2	9	5	11
15.74	6	4	2	2	7
15.76	5	4	5	12	4
15.78	9	3	10	3	6
15.8	7	6	12	4	5
15.82	5	3	5	6	6
15.84	6	4	5	5	5
15.86	4	8	7	3	8
15.88	6	4	6	6	7
15.9	6	6	4	3	6
15.92	6	2	4	4	9
15.94	4	4	4	3	10
15.96	7	5	8	6	8
15.98	3	6	12	5	8
16	6	4	2	8	7
16.02	1	4	5	5	9
16.04	7	4	5	7	6
16.06	6	4	5	10	14
16.08	5	9	7	7	4
16.1	4	9	7	7	6
16.12	4	1	9	6	10
16.14	4	4	3	7	5
16.16	5	3	4	7	9
16.18	7	9	5	4	4
16.2	5	7	8	8	6
16.22	2	3	10	0	10
16.24	4	3	5	5	1
16.26	3	3	9	7	7
16.28	4	2	3	8	4
16.3	5	4	2	3	8
16.32	3	6	5	6	3
16.34	3	7	6	6	8
16.36	6	7	9	7	5
16.38	8	5	6	9	7
16.4	3	7	7	12	11
16.42	2	1	6	9	6
16.44	2	6	4	11	11
16.46	3	5	2	7	8
16.48	1	6	7	5	12
16.5	5	4	7	8	7
16.52	4	5	7	4	7
16.54	7	4	8	8	6
16.56	7	4	8	11	11
16.58	5	8	5	7	7
16.6	6	4	4	5	8
16.62	5	4	6	10	11
16.64	8	1	5	11	11
16.66	5	6	6	8	15
16.68	6	11	8	13	11
16.7	9	8	10	6	9
16.72	5	7	8	13	13
16.74	6	6	2	16	19
16.76	2	5	10	18	11
16.78	7	5	22	18	14
16.8	16	9	15	19	16
16.82	17	12	13	18	21
16.84	14	11	27	27	22
16.86	30	9	28	29	31
16.88	18	18	26	41	44
16.9	9	23	34	36	38
16.92	11	13	32	56	44
16.94	14	18	32	88	66
16.96	9	17	34	81	81
16.98	10	25	40	92	100
17	9	34	48	130	119
17.02	17	42	44	110	159
17.04	6	64	45	90	110
17.06	10	83	32	62	108
17.08	17	104	31	56	79
17.1	10	100	21	36	69
17.12	9	114	14	21	25
17.14	5	94	13	17	22
17.16	4	66	6	9	7
17.18	9	44	6	13	8
17.2	6	23	7	12	11
17.22	3	20	5	9	8
17.24	3	10	7	3	8
17.26	2	9	7	4	6
17.28	4	9	6	6	11
17.3	8	10	8	6	7
17.32	2	12	3	5	6
17.34	5	7	11	3	8
17.36	3	7	7	7	9
17.38	3	7	7	6	8
17.4	5	6	5	5	9
17.42	9	9	3	6	2
17.44	5	14	2	4	7
17.46	5	11	4	7	9
17.48	5	1	6	13	5
17.5	4	3	5	4	11
17.52	1	6	6	4	2
17.54	3	7	7	3	5
17.56	6	9	6	5	4
17.58	5	3	8	7	7
17.6	3	6	5	1	9
17.62	3	9	4	5	6
17.64	5	6	2	6	6
17.66	7	5	3	11	1
17.68	4	3	8	4	5
17.7	4	2	6	2	7
17.72	3	4	2	7	7
17.74	3	3	3	3	10
17.76	6	2	6	6	7
17.78	3	5	4	8	11
17.8	4	5	3	6	9
17.82	6	5	5	6	6
17.84	5	3	3	8	11
17.86	1	5	8	3	8
17.88	2	7	3	13	9
17.9	4	4	6	9	11
17.92	4	7	4	5	7
17.94	5	4	8	9	5
17.96	3	5	3	4	5
17.98	8	4	5	8	5
18	3	5	2	5	11
18.02	3	1	5	11	9
18.04	3	4	7	4	10
18.06	6	3	4	6	4
18.08	3	2	4	12	7
18.1	2	2	10	11	9
18.12	4	4	1	8	9
18.14	5	1	3	7	9
18.16	2	2	5	10	8
18.18	1	1	5	6	4
18.2	3	7	3	10	6
18.22	2	4	6	6	11
18.24	8	5	2	6	8
18.26	2	8	8	6	12
18.28	5	3	4	7	8
18.3	2	2	5	9	7
18.32	0	3	3	7	7
18.34	5	4	4	9	11
18.36	8	4	9	7	16
18.38	5	6	6	9	11
18.4	4	5	11	11	12
18.42	2	6	4	9	18
18.44	3	5	9	13	18
18.46	5	1	7	10	12
18.48	1	13	8	11	18
18.5	5	9	7	7	16
18.52	3	10	4	7	20
18.54	5	8	4	11	13
18.56	3	8	3	4	10
18.58	2	12	4	4	7
18.6	3	11	9	8	5
18.62	5	7	2	6	7
18.64	3	7	4	7	7
18.66	0	5	5	3	11
18.68	6	3	6	4	13
18.7	5	6	8	3	7
18.72	5	5	8	7	7
18.74	5	3	4	8	11
18.76	9	3	7	6	11
18.78	10	5	14	9	5
18.8	14	4	8	4	7
18.82	13	7	9	6	9
18.84	10	2	13	7	2
18.86	8	6	15	5	7
18.88	12	3	8	5	7
18.9	6	9	6	8	6
18.92	6	5	6	10	11
18.94	7	2	4	5	10
18.96	3	7	7	2	8
18.98	7	6	8	7	13
19	4	4	3	8	8
19.02	7	4	3	10	8
19.04	4	2	6	4	8
19.06	5	3	6	5	8
19.08	2	7	6	5	4
19.1	4	5	1	10	9
19.12	5	2	2	4	9
19.14	3	4	0	5	7
19.16	3	9	3	4	10
19.18	5	2	0	4	8
19.2	5	5	7	5	5
19.22	4	5	3	4	6
19.24	4	4	6	5	8
19.26	3	2	3	6	6
19.28	7	5	5	6	9
19.3	1	4	4	6	7
19.32	5	6	5	6	9
19.34	4	6	4	5	8
19.36	4	3	9	4	7
19.38	4	6	6	7	2
19.4	7	5	8	5	10
19.42	5	2	2	3	6
19.44	2	5	3	10	7
19.46	3	6	2	8	6
19.48	5	6	8	9	11
19.5	6	5	1	4	4
19.52	5	3	3	8	6
19.54	1	4	1	5	8
19.56	2	5	5	6	7
19.58	6	4	5	4	6
19.6	1	6	7	11	10
19.62	1	2	4	5	8
19.64	4	5	4	8	4
19.66	2	4	2	6	8
19.68	3	1	1	2	10
19.7	6	4	6	1	10
19.72	0	5	1	5	3
19.74	5	5	3	3	6
19.76	7	7	5	7	8
19.78	1	4	3	4	6
19.8	5	1	5	2	6
19.82	3	1	7	4	7
19.84	2	3	9	2	8
19.86	0	2	4	4	10
19.88	4	4	3	4	6
19.9	3	5	3	1	5
19.92	6	5	3	6	10
19.94	5	6	5	3	7
19.96	9	3	11	5	4
19.98	3	2	6	4	9
20	3	6	2	6	9
20.02	2	7	5	4	8
20.04	1	8	3	8	9
20.06	3	4	8	13	16
20.08	4	9	6	8	12
20.1	5	8	7	13	15
20.12	2	9	11	7	21
20.14	4	7	10	12	21
20.16	2	11	7	21	20
20.18	5	6	13	22	22
20.2	6	9	13	26	32
20.22	7	13	21	24	50
20.24	12	15	15	32	40
20.26	13	16	16	28	44
20.28	3	14	19	29	25
20.3	6	31	16	31	25
20.32	5	23	5	22	22
20.34	9	36	6	12	17
20.36	5	23	4	10	11
20.38	2	24	4	11	13
20.4	4	15	8	6	6
20.42	4	8	6	2	5
20.44	2	6	5	5	5
20.46	5	6	6	7	8
20.48	1	2	6	8	7
20.5	4	7	6	6	8
20.52	1	7	2	1	4
20.54	1	5	8	2	1
20.56	3	7	5	7	10
20.58	3	2	4	8	5
20.6	2	4	3	4	9
20.62	3	5	6	3	7
20.64	4	5	7	5	9
20.66	5	5	6	9	3
20.68	5	6	3	4	8
20.7	3	2	0	4	10
20.72	3	3	3	4	10
20.74	5	4	4	13	7
20.76	2	6	3	5	5
20.78	3	3	3	8	9
20.8	3	1	6	7	7
20.82	1	5	3	7	8
20.84	0	10	4	8	7
20.86	2	1	5	3	8
20.88	3	4	3	6	13
20.9	2	5	4	2	7
20.92	6	1	2	5	6
20.94	5	2	3	4	7
20.96	2	0	2	3	9
20.98	2	5	4	8	3
21	3	2	3	6	6
21.02	5	6	7	7	10
21.04	3	7	8	4	9
21.06	3	6	9	2	3
21.08	4	3	6	3	10
21.1	2	4	3	4	6
21.12	1	4	5	4	7
21.14	2	2	2	10	5
21.16	7	9	5	8	3
21.18	4	1	2	2	7
21.2	2	4	4	6	8
21.22	2	3	6	6	3
21.24	2	1	4	10	8
21.26	0	3	2	6	15
21.28	5	3	8	6	13
21.3	6	9	4	14	5
21.32	3	11	3	3	18
21.34	4	4	5	7	18
21.36	3	1	8	13	15
21.38	2	6	8	8	14
21.4	3	3	7	6	8
21.42	1	4	7	11	23
21.44	2	11	5	16	15
21.46	7	9	9	5	10
21.48	2	12	5	8	19
21.5	5	9	8	8	6
21.52	3	13	3	6	6
21.54	3	11	3	9	10
21.56	6	7	9	3	10
21.58	5	5	5	5	6
21.6	10	9	11	10	7
21.62	9	10	2	9	8
21.64	5	3	9	15	10
21.66	17	3	7	10	18
21.68	12	2	15	10	8
21.7	11	5	13	12	18
21.72	10	14	21	10	14
21.74	19	6	20	20	23
21.76	18	8	27	23	22
21.78	30	9	34	28	25
21.8	27	15	35	38	37
21.82	19	10	29	32	59
21.84	25	16	42	48	56
21.86	16	21	38	48	72
21.88	23	34	32	61	98
21.9	17	40	29	49	69
21.92	14	53	24	29	71
21.94	11	76	21	38	55
21.96	10	62	11	32	41
21.98	7	44	7	11	18
22	6	44	8	9	10
22.02	5	34	6	8	15
22.04	1	25	9	11	6
22.06	4	16	7	9	12
22.08	3	8	8	4	9
22.1	2	5	3	6	7
22.12	2	7	10	10	15
22.14	0	2	5	8	9
22.16	2	6	8	11	9
22.18	4	3	5	11	19
22.2	4	12	10	7	17
22.22	3	3	6	6	20
22.24	4	8	9	6	15
22.26	5	13	4	12	18
22.28	3	16	6	13	13
22.3	3	16	7	4	14
22.32	3	25	7	3	11
22.34	1	16	13	6	11
22.36	2	17	4	8	7
22.38	1	5	5	5	14
22.4	4	6	2	7	7
22.42	4	4	4	3	10
22.44	2	5	3	2	7
22.46	3	2	9	1	3
22.48	2	3	4	4	6
22.5	4	2	5	4	8
22.52	4	4	4	6	8
22.54	1	2	5	3	6
22.56	4	1	3	7	2
22.58	9	5	4	2	5
22.6	3	2	10	5	9
22.62	6	5	4	9	11
22.64	4	1	3	7	7
22.66	6	7	2	6	9
22.68	10	5	3	5	8
22.7	2	6	4	7	8
22.72	3	4	7	7	7
22.74	4	4	9	5	6
22.76	14	4	6	8	3
22.78	17	3	11	3	3
22.8	13	2	16	9	6
22.82	11	3	19	7	5
22.84	14	4	15	8	7
22.86	27	1	24	1	10
22.88	20	7	23	8	10
22.9	19	2	24	7	9
22.92	19	3	25	4	7
22.94	8	4	10	6	8
22.96	9	7	11	2	9
22.98	7	3	8	4	5
23	15	1	5	4	4
23.02	2	2	8	3	9
23.04	5	4	7	1	1
23.06	3	5	4	6	8
23.08	8	7	4	10	4
23.1	7	1	8	5	6
23.12	4	3	3	5	10
23.14	4	3	3	7	9
23.16	4	6	5	6	12
23.18	4	3	3	6	9
23.2	1	3	9	2	11
23.22	4	3	5	6	4
23.24	5	6	5	4	7
23.26	2	7	7	6	14
23.28	4	7	1	5	6
23.3	1	0	6	8	5
23.32	8	1	3	2	8
23.34	4	1	9	2	2
23.36	4	4	5	6	9
23.38	6	2	7	4	8
23.4	5	5	4	2	6
23.42	2	2	7	3	6
23.44	3	4	4	4	5
23.46	1	2	1	5	10
23.48	1	4	4	5	4
23.5	2	3	4	4	6
23.52	5	5	5	3	9
23.54	2	4	3	5	5
23.56	2	5	7	5	8
23.58	2	7	5	5	5
23.6	6	4	7	4	12
23.62	0	6	5	1	6
23.64	6	1	5	4	10
23.66	3	5	1	10	4
23.68	4	5	3	4	4
23.7	4	5	8	6	7
23.72	2	1	5	3	11
23.74	2	3	3	2	4
23.76	5	3	5	6	4
23.78	5	7	3	5	6
23.8	2	3	3	6	6
23.82	5	5	3	2	5
23.84	1	3	4	4	4
23.86	4	7	5	3	5
23.88	1	7	5	2	7
23.9	2	6	6	4	5
23.92	8	6	5	6	3
23.94	2	6	5	9	9
23.96	3	1	2	3	4
23.98	4	3	4	6	4
24	2	1	3	2	4
24.02	3	1	3	4	9
24.04	6	3	7	4	5
24.06	3	3	2	7	6
24.08	4	3	2	4	5
24.1	7	3	3	3	5
24.12	2	2	4	4	4
24.14	9	6	4	7	3
24.16	4	3	1	5	3
24.18	2	3	2	12	1
24.2	3	11	9	6	6
24.22	0	6	2	4	4
24.24	4	4	3	5	6
24.26	4	2	7	7	3
24.28	5	4	3	6	5
24.3	2	5	3	3	6
24.32	1	4	2	4	7
24.34	9	2	2	6	8
24.36	4	5	5	7	9
24.38	1	2	4	2	10
24.4	1	4	8	8	6
24.42	2	3	5	4	9
24.44	3	6	5	4	8
24.46	2	6	0	7	5
24.48	5	6	7	5	6
24.5	3	4	8	4	8
24.52	2	7	2	6	3
24.54	4	2	2	4	5
24.56	5	2	3	4	8
24.58	4	1	5	5	4
24.6	0	7	6	3	6
24.62	2	3	2	7	8
24.64	4	4	1	6	8
24.66	3	5	2	7	6
24.68	3	8	2	8	8
24.7	2	6	4	7	1
24.72	2	4	6	1	5
24.74	8	4	7	5	7
24.76	2	5	1	4	4
24.78	3	4	5	3	13
24.8	2	1	3	0	6
24.82	2	4	2	5	5
24.84	2	1	2	3	5
24.86	2	3	4	5	6
24.88	2	2	2	9	4
24.9	4	6	2	11	8
24.92	2	6	4	1	6
24.94	5	6	4	6	0
24.96	6	2	4	2	6
24.98	2	1	4	1	5
25	1	3	1	5	7
25.02	5	5	6	5	5
25.04	5	2	9	5	5
25.06	1	3	4	2	6
25.08	2	12	6	8	12
25.1	4	1	6	3	8
25.12	3	4	5	5	12
25.14	3	4	4	2	8
25.16	2	4	6	2	1
25.18	2	1	2	9	3
25.2	3	2	4	8	4
25.22	3	3	4	5	6
25.24	7	2	3	3	3
25.26	3	2	8	7	5
25.28	5	6	1	5	8
25.3	8	8	8	6	9
25.32	7	5	8	6	8
25.34	10	6	7	1	4
25.36	11	3	9	8	8
25.38	9	3	8	4	8
25.4	8	2	9	5	4
25.42	9	4	10	4	8
25.44	13	4	7	2	7
25.46	12	4	8	4	4
25.48	7	2	9	7	7
25.5	8	6	7	11	6
25.52	6	5	5	10	7
25.54	4	5	8	7	8
25.56	6	8	11	12	7
25.58	9	7	6	18	13
25.6	4	7	14	21	12
25.62	5	10	15	28	14
25.64	6	14	14	40	19
25.66	10	13	17	38	26
25.68	11	12	28	48	45
25.7	19	23	32	62	38
25.72	32	34	46	83	62
25.74	21	30	49	98	67
25.76	27	48	66	149	106
25.78	56	53	76	121	130
25.8	77	79	88	172	154
25.82	100	117	119	106	151
25.84	110	119	117	100	149
25.86	121	114	135	64	130
25.88	137	108	137	67	86
25.9	135	123	114	27	71
25.92	130	88	117	23	49
25.94	102	56	88	13	22
25.96	92	40	61	13	20
25.98	62	38	38	13	12
26	32	20	24	10	12
26.02	21	12	18	11	8
26.04	9	12	8	10	8
26.06	12	9	10	5	7
26.08	9	10	4	5	7
26.1	9	5	13	6	17
26.12	6	6	14	12	10
26.14	4	8	8	14	12
26.16	6	10	9	16	10
26.18	7	4	13	14	20
26.2	3	11	15	21	21
26.22	2	6	13	21	31
26.24	7	14	12	27	25
26.26	6	22	11	23	30
26.28	5	19	12	12	24
26.3	2	30	8	10	20
26.32	5	26	8	13	17
26.34	2	25	5	11	9
26.36	5	20	6	11	17
26.38	2	6	9	4	12
26.4	2	8	5	9	13
26.42	5	8	10	7	13
26.44	6	8	13	12	21
26.46	2	9	14	19	32
26.48	6	14	13	19	25
26.5	2	15	16	23	38
26.52	7	12	23	32	56
26.54	4	14	20	46	62
26.56	5	31	29	48	56
26.58	11	26	19	48	55
26.6	8	38	20	37	48
26.62	7	37	11	36	40
26.64	6	44	9	30	23
26.66	5	49	13	29	23
26.68	8	32	9	15	15
26.7	4	28	2	14	15
26.72	5	17	6	9	12
26.74	1	16	4	7	7
26.76	6	17	3	7	7
26.78	4	7	4	2	5
26.8	2	8	3	8	5
26.82	6	12	3	10	9
26.84	1	8	2	7	8
26.86	1	3	3	4	6
26.88	0	7	6	5	8
26.9	3	1	6	6	12
26.92	8	5	7	6	9
26.94	3	3	8	2	5
26.96	1	5	3	8	6
26.98	3	5	6	2	11
27	1	1	6	10	10
27.02	2	5	1	5	6
27.04	4	1	4	4	8
27.06	4	8	3	9	7
27.08	2	3	6	6	4
27.1	2	5	3	3	8
27.12	6	5	1	3	3
27.14	2	6	1	8	5
27.16	4	1	2	6	9
27.18	4	7	3	9	5
27.2	0	5	3	10	6
27.22	1	10	5	6	8
27.24	1	4	7	3	6
27.26	7	1	3	5	12
27.28	2	8	6	11	8
27.3	6	5	3	7	7
27.32	4	5	7	6	14
27.34	2	6	8	13	15
27.36	3	9	7	14	8
27.38	4	7	6	16	12
27.4	4	3	19	26	13
27.42	4	13	20	20	32
27.44	5	10	18	32	37
27.46	6	20	20	30	32
27.48	7	20	15	27	32
27.5	6	22	15	22	32
27.52	3	30	12	36	21
27.54	4	30	12	14	14
27.56	5	37	7	10	19
27.58	2	21	5	19	24
27.6	3	26	7	19	25
27.62	3	18	9	9	22
27.64	8	20	17	31	15
27.66	5	19	19	27	30
27.68	5	21	16	36	45
27.7	5	22	23	36	53
27.72	5	24	41	49	64
27.74	8	32	58	77	85
27.76	6	35	64	98	125
27.78	9	56	92	146	174
27.8	14	67	130	177	222
27.82	17	98	130	190	320
27.84	21	154	121	225	350
27.86	23	193	123	222	324
27.88	26	259	98	185	237
27.9	19	289	66	188	199
27.92	31	262	56	144	144
27.94	25	219	41	100	98
27.96	14	210	31	53	62
27.98	11	166	11	53	32
28	26	112	10	44	28
28.02	10	88	16	13	22
28.04	18	55	13	17	12
28.06	31	49	16	12	8
28.08	16	20	23	21	8
28.1	24	17	23	6	11
28.12	20	13	26	17	6
28.14	23	9	36	10	6
28.16	31	10	26	3	4
28.18	32	15	18	5	8
28.2	21	7	20	4	5
28.22	16	8	18	5	10
28.24	13	5	11	8	2
28.26	8	6	9	1	7
28.28	5	5	13	9	6
28.3	6	3	6	4	7
28.32	3	5	7	11	4
28.34	4	4	3	4	9
28.36	2	1	6	6	4
28.38	4	1	9	5	4
28.4	5	9	2	4	5
28.42	4	8	4	1	7
28.44	7	8	6	6	2
28.46	5	5	5	7	6
28.48	3	5	9	6	4
28.5	5	2	3	2	9
28.52	1	3	7	9	7
28.54	1	1	6	4	7
28.56	4	4	3	6	6
28.58	2	3	6	8	12
28.6	4	3	3	3	6
28.62	3	1	8	12	12
28.64	5	3	9	6	6
28.66	4	6	5	5	7
28.68	6	7	7	15	7
28.7	3	8	7	8	10
28.72	8	6	9	4	8
28.74	6	7	6	6	9
28.76	7	9	9	8	15
28.78	17	11	7	9	5
28.8	16	8	7	9	8
28.82	12	10	9	12	10
28.84	15	9	17	15	8
28.86	32	4	32	5	8
28.88	31	6	34	9	6
28.9	45	5	31	9	2
28.92	55	2	45	15	7
28.94	56	3	56	10	7
28.96	67	2	45	10	10
28.98	48	2	37	8	13
29	53	2	42	4	8
29.02	34	5	25	3	9
29.04	38	4	18	8	2
29.06	16	3	16	5	0
29.08	12	4	9	6	6
29.1	7	2	8	1	6
29.12	1	3	4	5	3
29.14	6	2	5	6	10
29.16	6	1	3	4	2
29.18	5	4	8	5	5
29.2	5	8	6	5	3
29.22	6	5	6	7	5
29.24	1	8	3	6	6
29.26	3	2	5	4	8
29.28	1	7	4	4	6
29.3	3	4	2	3	4
29.32	2	6	7	6	2
29.34	3	3	6	7	3
29.36	2	2	4	6	5
29.38	2	4	8	6	7
29.4	3	5	8	6	5
29.42	3	3	7	5	6
29.44	1	2	2	5	7
29.46	1	1	5	7	3
29.48	5	5	4	6	7
29.5	3	1	7	7	10
29.52	3	6	4	6	16
29.54	4	7	1	10	20
29.56	3	5	7	15	29
29.58	4	8	16	20	35
29.6	7	9	20	21	38
29.62	4	15	16	27	45
29.64	7	15	27	40	58
29.66	4	15	29	41	85
29.68	8	22	34	53	81
29.7	6	37	29	52	72
29.72	10	44	18	53	66
29.74	8	58	19	48	49
29.76	3	66	9	42	49
29.78	10	50	12	36	35
29.8	5	53	11	28	16
29.82	11	42	6	16	10
29.84	4	40	4	19	9
29.86	4	24	1	13	7
29.88	3	20	7	10	5
29.9	1	18	1	7	10
29.92	4	14	3	4	9
29.94	2	6	3	5	11
29.96	4	6	4	8	9
29.98	5	2	4	4	6
30	2	4	4	8	5
30.02	2	3	2	4	9
30.04	2	4	3	7	3
30.06	4	6	3	4	9
30.08	0	2	3	3	5
30.1	2	5	6	6	8
30.12	2	4	4	2	6
30.14	4	2	7	2	9
30.16	1	6	1	7	9
30.18	5	5	4	4	5
30.2	4	1	3	5	12
30.22	1	3	3	4	7
30.24	0	7	4	9	7
30.26	3	3	0	4	8
30.28	6	7	9	3	6
30.3	2	3	3	4	2
30.32	4	2	3	4	9
30.34	1	6	6	6	7
30.36	4	1	3	8	6
30.38	4	8	5	8	10
30.4	5	3	4	5	0
30.42	5	3	6	7	8
30.44	3	6	4	1	7
30.46	3	6	5	8	7
30.48	4	6	3	4	8
30.5	3	4	4	6	4
30.52	5	5	5	7	5
30.54	1	5	2	2	6
30.56	6	5	5	7	6
30.58	1	4	2	9	8
30.6	4	2	6	5	8
30.62	2	2	5	9	4
30.64	5	7	7	7	9
30.66	5	5	10	8	8
30.68	0	8	4	6	18
30.7	4	5	11	11	6
30.72	5	3	14	9	3
30.74	4	7	10	19	4
30.76	1	10	4	22	5
30.78	5	6	10	14	11
30.8	3	9	11	24	17
30.82	4	12	7	20	17
30.84	2	21	16	34	27
30.86	3	20	15	44	30
30.88	7	20	20	50	34
30.9	8	22	23	67	48
30.92	3	38	42	72	64
30.94	14	41	59	130	112
30.96	10	53	71	174	98
30.98	14	64	98	222	193
31	15	110	154	276	266
31.02	9	130	182	320	350
31.04	31	207	243	384	475
31.06	31	269	210	420	625
31.08	32	361	188	437	552
31.1	45	420	142	372	538
31.12	48	445	128	331	424
31.14	48	441	123	243	320
31.16	42	384	86	219	276
31.18	32	350	31	151	159
31.2	22	246	28	96	110
31.22	22	180	13	53	58
31.24	19	164	14	48	46
31.26	13	110	13	27	26
31.28	4	44	12	16	19
31.3	5	41	6	16	18
31.32	9	40	8	13	16
31.34	7	15	9	9	18
31.36	11	21	9	11	9
31.38	11	12	11	14	11
31.4	4	17	4	13	13
31.42	12	13	12	8	11
31.44	9	20	4	10	8
31.46	6	6	12	4	9
31.48	15	3	12	8	8
31.5	17	7	11	6	8
31.52	15	8	11	2	8
31.54	18	8	21	7	4
31.56	19	5	16	8	6
31.58	26	5	14	7	8
31.6	44	3	25	11	7
31.62	48	3	35	10	4
31.64	69	4	49	10	6
31.66	92	6	52	19	4
31.68	102	0	83	23	3
31.7	144	4	83	25	2
31.72	228	4	161	35	5
31.74	256	3	253	34	16
31.76	350	4	272	38	2
31.78	350	4	331	25	3
31.8	380	6	320	30	4
31.82	317	4	259	29	6
31.84	279	8	193	17	2
31.86	228	6	196	16	5
31.88	166	5	117	10	5
31.9	112	7	59	6	12
31.92	88	9	48	7	13
31.94	59	3	36	9	13
31.96	27	5	25	5	8
31.98	38	4	28	12	6
32	32	8	23	12	9
32.02	34	7	20	11	8
32.04	40	2	30	7	8
32.06	44	5	28	15	7
32.08	44	7	32	15	12
32.1	64	3	40	26	6
32.12	90	8	79	26	2
32.14	132	6	90	34	12
32.16	149	5	110	23	7
32.18	188	5	174	23	4
32.2	204	5	154	14	3
32.22	204	5	182	14	6
32.24	185	4	119	21	13
32.26	128	2	114	12	6
32.28	125	1	102	11	7
32.3	90	8	71	15	5
32.32	67	2	56	4	11
32.34	44	10	35	13	19
32.36	34	10	29	12	31
32.38	18	10	40	34	36
32.4	16	17	31	35	40
32.42	10	21	44	41	44
32.44	13	24	62	64	83
32.46	8	30	48	71	119
32.48	17	38	48	108	117
32.5	16	71	46	74	114
32.52	13	98	48	83	110
32.54	16	92	27	79	96
32.56	20	79	24	64	79
32.58	18	71	24	42	64
32.6	16	76	20	49	50
32.62	15	55	7	32	38
32.64	17	66	14	23	28
32.66	19	34	12	23	13
32.68	15	35	9	13	10
32.7	12	28	9	15	11
32.72	26	10	19	15	7
32.74	24	10	14	16	8
32.76	36	10	24	10	8
32.78	45	7	28	10	6
32.8	83	8	44	23	4
32.82	66	8	50	12	8
32.84	94	4	76	16	8
32.86	137	2	125	34	8
32.88	164	9	132	24	8
32.9	219	9	185	18	7
32.92	225	7	190	27	11
32.94	234	8	193	26	11
32.96	213	4	159	30	14
32.98	174	8	144	28	27
33	137	16	117	34	26
33.02	119	18	98	44	64
33.04	79	18	72	44	35
33.06	53	21	50	37	50
33.08	29	23	36	35	44
33.1	24	37	28	37	35
33.12	19	34	21	32	27
33.14	10	29	22	20	25
33.16	4	27	19	27	24
33.18	10	44	8	19	17
33.2	10	27	4	20	12
33.22	12	22	5	13	6
33.24	13	15	6	3	10
33.26	4	13	12	6	9
33.28	5	12	9	5	6
33.3	6	8	5	8	8
33.32	3	10	5	6	7
33.34	7	13	11	16	7
33.36	3	2	9	7	8
33.38	4	8	9	13	12
33.4	3	6	9	7	8
33.42	1	6	8	17	20
33.44	2	12	8	27	23
33.46	5	12	16	31	30
33.48	6	17	18	32	32
33.5	4	21	12	29	38
33.52	3	21	16	23	45
33.54	8	30	6	32	30
33.56	4	23	10	19	27
33.58	5	25	9	24	23
33.6	7	24	6	17	23
33.62	4	24	4	13	16
33.64	5	18	5	11	17
33.66	2	26	6	8	13
33.68	7	17	3	8	13
33.7	2	8	5	14	8
33.72	6	11	5	6	9
33.74	3	5	3	7	10
33.76	4	7	3	5	1
33.78	3	4	7	4	7
33.8	4	5	5	1	7
33.82	11	5	5	1	6
33.84	8	3	8	4	6
33.86	5	2	4	14	8
33.88	11	5	6	9	3
33.9	12	7	4	10	7
33.92	10	6	11	11	5
33.94	20	4	24	14	6
33.96	29	3	27	9	7
33.98	38	6	12	10	6
34	56	4	48	10	8
34.02	66	3	49	18	14
34.04	77	4	67	16	10
34.06	90	5	71	18	5
34.08	83	6	74	19	4
34.1	88	5	59	10	9
34.12	50	5	55	10	11
34.14	53	8	53	16	10
34.16	50	6	36	20	14
34.18	29	4	40	10	16
34.2	27	14	27	11	13
34.22	20	13	24	25	25
34.24	12	15	30	24	41
34.26	12	16	32	28	48
34.28	7	23	38	41	61
34.3	10	30	53	53	94
34.32	8	36	76	71	159
34.34	10	45	86	106	196
34.36	15	83	137	149	310
34.38	16	102	149	190	384
34.4	14	119	144	240	392
34.42	21	210	119	246	339
34.44	24	240	110	299	342
34.46	32	262	98	299	240
34.48	32	299	71	228	213
34.5	26	282	52	199	188
34.52	36	246	53	180	128
34.54	34	240	35	174	71
34.56	22	210	17	121	53
34.58	11	156	11	77	31
34.6	19	128	15	59	22
34.62	9	88	4	40	18
34.64	12	58	9	34	18
34.66	5	37	12	24	16
34.68	5	30	8	17	16
34.7	8	27	3	8	10
34.72	2	11	8	5	13
34.74	7	15	5	6	9
34.76	6	13	3	9	5
34.78	7	14	7	8	5
34.8	5	11	3	13	12
34.82	5	6	5	11	9
34.84	1	5	2	5	8
34.86	7	6	6	7	8
34.88	1	9	5	15	14
34.9	2	9	4	11	10
34.92	0	6	6	14	9
34.94	2	8	7	11	12
34.96	3	6	9	25	15
34.98	3	16	10	12	17
35	6	12	11	24	21
35.02	2	18	11	34	20
35.04	4	13	9	25	25
35.06	2	25	17	27	31
35.08	3	28	17	38	37
35.1	7	13	20	24	40
35.12	6	30	17	25	40
35.14	4	29	14	27	50
35.16	3	32	23	27	46
35.18	7	34	19	32	40
35.2	6	42	19	41	38
35.22	2	28	16	25	32
35.24	2	28	13	29	34
35.26	4	36	12	34	28
35.28	6	25	10	17	21
35.3	8	22	4	15	13
35.32	9	27	9	13	8
35.34	4	24	4	12	12
35.36	9	14	6	6	7
35.38	6	13	5	16	5
35.4	12	15	12	19	8
35.42	16	9	21	9	11
35.44	19	4	24	15	5
35.46	23	10	27	5	12
35.48	19	12	31	16	10
35.5	20	10	25	16	16
35.52	13	12	18	24	26
35.54	12	12	22	24	30
35.56	11	16	24	21	44
35.58	6	24	31	26	64
35.6	9	36	28	46	58
35.62	10	41	24	32	76
35.64	10	48	14	52	66
35.66	10	36	18	53	44
35.68	10	53	19	48	53
35.7	10	55	17	44	40
35.72	11	41	13	38	46
35.74	9	44	5	25	26
35.76	3	24	3	25	30
35.78	6	16	6	20	13
35.8	3	24	5	11	12
35.82	5	18	7	13	10
35.84	4	14	9	15	9
35.86	3	12	10	11	18
35.88	1	9	17	11	19
35.9	5	13	4	10	24
35.92	5	9	12	12	18
35.94	5	14	7	20	24
35.96	6	20	10	19	17
35.98	3	15	5	17	16
36	6	14	6	9	19
36.02	2	20	11	19	16
36.04	1	20	8	18	20
36.06	2	17	8	12	11
36.08	2	13	7	9	9
36.1	7	17	4	11	5
36.12	1	12	4	9	4
36.14	1	11	3	7	12
36.16	2	9	1	5	4
36.18	2	6	7	4	15
36.2	2	4	6	7	4
36.22	3	9	4	3	5
36.24	6	10	10	1	7
36.26	2	5	3	4	11
36.28	3	3	7	5	5
36.3	6	4	2	9	6
36.32	5	8	1	5	4
36.34	1	1	6	5	5
36.36	2	3	1	5	4
36.38	3	1	1	4	7
36.4	4	6	2	3	6
36.42	3	5	4	0	2
36.44	6	1	7	4	6
36.46	2	3	1	2	5
36.48	2	1	8	4	7
36.5	1	5	2	9	7
36.52	3	4	4	5	2
36.54	1	4	4	4	0
36.56	1	4	5	4	7
36.58	4	2	6	3	3
36.6	1	1	2	5	7
36.62	1	4	2	3	10
36.64	6	2	3	3	8
36.66	1	2	5	4	10
36.68	1	3	2	3	4
36.7	3	3	2	6	3
36.72	4	4	6	4	4
36.74	2	4	1	4	3
36.76	3	4	1	2	6
36.78	2	4	2	5	3
36.8	3	3	3	6	4
36.82	5	3	3	4	3
36.84	5	4	2	1	5
36.86	4	4	3	3	3
36.88	5	4	1	2	3
36.9	0	6	3	2	3
36.92	3	5	5	1	5
36.94	3	5	4	6	7
36.96	6	4	6	8	3
36.98	8	5	2	5	7
37	5	2	7	6	4
37.02	3	3	4	4	4
37.04	2	4	7	5	11
37.06	3	5	0	5	5
37.08	2	3	3	10	7
37.1	7	2	5	7	7
37.12	2	7	2	2	8
37.14	3	5	6	6	7
37.16	2	5	5	9	12
37.18	4	8	4	7	11
37.2	2	8	5	9	14
37.22	4	9	5	8	14
37.24	6	11	5	8	7
37.26	4	9	10	7	10
37.28	5	8	8	16	9
37.3	3	17	15	16	19
37.32	3	14	14	17	30
37.34	5	11	21	25	42
37.36	6	19	20	27	41
37.38	2	21	13	44	62
37.4	4	22	18	42	61
37.42	3	37	25	36	48
37.44	7	38	18	29	49
37.46	5	45	22	25	40
37.48	5	25	9	42	36
37.5	5	35	1	32	24
37.52	2	27	6	23	15
37.54	2	23	12	22	13
37.56	3	24	3	16	6
37.58	5	21	5	16	9
37.6	4	18	5	14	11
37.62	1	18	4	5	6
37.64	2	11	6	8	7
37.66	0	10	7	5	8
37.68	3	6	1	4	5
37.7	2	10	6	6	6
37.72	6	4	7	11	7
37.74	2	3	6	6	11
37.76	5	4	5	8	3
37.78	3	10	8	7	12
37.8	3	7	10	11	14
37.82	1	14	9	7	21
37.84	5	9	24	16	23
37.86	1	10	17	20	30
37.88	3	17	7	21	32
37.9	2	22	18	13	34
37.92	4	31	12	19	22
37.94	8	30	9	22	34
37.96	7	35	5	25	19
37.98	5	23	8	12	19
38	5	21	7	17	22
38.02	8	24	5	13	10
38.04	10	14	4	9	10
38.06	3	10	2	10	15
38.08	9	13	3	9	7
38.1	3	12	0	15	8
38.12	6	14	7	16	2
38.14	9	8	3	25	6
38.16	4	5	6	19	8
38.18	12	8	9	28	4
38.2	7	8	6	34	6
38.22	5	7	15	12	9
38.24	15	5	15	14	6
38.26	12	3	8	18	5
38.28	7	8	11	16	8
38.3	5	3	28	13	13
38.32	20	6	24	13	13
38.34	13	10	24	7	9
38.36	12	9	25	8	12
38.38	6	7	16	5	13
38.4	7	17	25	3	8
38.42	8	11	13	5	16
38.44	4	10	22	3	11
38.46	5	14	22	5	13
38.48	5	14	6	6	9
38.5	3	9	6	8	4
38.52	6	12	10	2	4
38.54	3	8	7	4	6
38.56	2	3	8	2	7
38.58	0	9	9	3	3
38.6	4	2	3	4	9
38.62	1	6	3	4	8
38.64	0	4	4	6	4
38.66	0	4	4	5	6
38.68	3	2	4	4	3
38.7	3	2	3	5	5
38.72	0	2	4	2	11
38.74	3	4	1	6	2
38.76	4	6	1	4	4
38.78	3	0	4	5	5
38.8	4	6	1	2	6
38.82	0	3	4	6	6
38.84	1	3	3	3	4
38.86	8	0	4	4	6
38.88	3	4	4	3	4
38.9	5	4	1	7	2
38.92	3	5	5	2	7
38.94	1	2	1	5	5
38.96	5	4	6	4	5
38.98	3	6	4	2	4
39	4	6	3	6	7
39.02	3	6	4	3	9
39.04	8	5	2	2	5
39.06	12	2	6	5	4
39.08	6	5	7	3	6
39.1	9	4	6	6	6
39.12	10	2	8	6	11
39.14	13	3	13	6	10
39.16	19	3	18	10	3
39.18	18	4	13	6	11
39.2	22	6	21	5	6
39.22	21	5	21	4	9
39.24	25	10	20	6	11
39.26	18	6	11	3	7
39.28	13	5	17	7	4
39.3	17	10	11	7	5
39.32	13	3	6	8	8
39.34	4	4	6	6	6
39.36	6	2	10	7	5
39.38	9	5	11	4	6
39.4	11	2	5	3	3
39.42	8	6	5	9	5
39.44	6	5	4	4	6
39.46	4	3	4	2	3
39.48	6	8	7	4	3
39.5	5	2	5	9	3
39.52	3	1	10	3	3
39.54	4	5	2	5	7
39.56	5	4	4	6	7
39.58	9	7	7	2	9
39.6	8	4	10	7	5
39.62	7	6	6	3	8
39.64	15	3	14	3	2
39.66	13	6	14	8	7
39.68	30	8	22	11	7
39.7	19	5	17	18	14
39.72	32	10	37	24	14
39.74	41	10	41	24	15
39.76	58	13	58	32	28
39.78	66	23	72	41	28
39.8	79	20	83	44	35
39.82	77	27	92	56	56
39.84	92	37	72	49	74
39.86	79	31	62	42	52
39.88	71	49	66	41	59
39.9	62	40	52	40	62
39.92	44	35	49	37	42
39.94	44	38	41	24	34
39.96	30	42	23	30	35
39.98	12	34	16	21	37
40	14	32	8	21	36
40.02	15	29	9	9	13
40.04	7	25	16	19	14
40.06	4	22	13	15	16
40.08	7	20	10	9	21
40.1	8	16	12	12	18
40.12	4	10	9	15	23
40.14	1	16	7	14	19
40.16	3	15	9	16	11
40.18	5	12	7	10	19
40.2	5	18	3	13	14
40.22	2	9	13	16	14
40.24	4	24	5	12	17
40.26	4	11	2	15	18
40.28	4	19	7	8	12
40.3	4	11	6	17	15
40.32	9	13	5	13	9
40.34	4	10	8	9	8
40.36	10	7	9	11	7
40.38	11	6	8	10	4
40.4	6	6	10	7	4
40.42	7	11	4	11	5
40.44	7	1	9	4	4
40.46	9	9	4	5	8
40.48	9	2	4	6	6
40.5	5	2	4	5	4
40.52	7	5	8	6	8
40.54	4	4	6	5	3
40.56	4	2	2	9	4
40.58	5	6	7	5	6
40.6	6	4	9	7	7
40.62	1	2	5	2	6
40.64	4	4	3	1	9
40.66	3	3	5	3	6
40.68	2	4	7	6	5
40.7	3	7	6	7	3
40.72	4	2	7	5	4
40.74	3	5	6	3	7
40.76	2	4	5	8	7
40.78	2	4	7	6	5
40.8	3	9	4	3	9
40.82	6	1	4	4	8
40.84	2	3	2	12	6
40.86	1	5	4	7	15
40.88	8	4	6	8	9
40.9	3	8	8	8	9
40.92	3	16	2	12	13
40.94	10	5	6	11	10
40.96	2	12	4	11	12
40.98	6	11	13	11	21
41	2	10	10	17	11
41.02	1	4	14	14	28
41.04	4	8	19	16	31
41.06	8	16	23	17	40
41.08	4	23	15	27	58
41.1	4	22	31	26	53
41.12	7	37	30	28	69
41.14	8	27	15	26	64
41.16	4	32	23	42	55
41.18	8	48	16	42	56
41.2	8	48	21	45	40
41.22	7	72	21	56	40
41.24	9	50	10	44	24
41.26	8	40	9	41	27
41.28	5	42	8	32	26
41.3	9	36	8	16	10
41.32	3	31	8	27	12
41.34	6	21	3	22	10
41.36	3	23	5	14	12
41.38	2	15	1	14	15
41.4	1	12	3	17	7
41.42	4	10	4	8	5
41.44	1	6	8	7	4
41.46	6	8	6	7	5
41.48	0	8	5	3	7
41.5	3	10	1	6	5
41.52	2	11	6	7	9
41.54	4	4	6	9	5
41.56	4	11	5	10	12
41.58	2	5	9	8	8
41.6	5	10	10	18	17
41.62	7	14	8	16	23
41.64	6	11	12	23	22
41.66	4	16	15	14	27
41.68	8	17	25	35	48
41.7	6	18	24	38	58
41.72	6	27	22	42	56
41.74	5	36	17	42	53
41.76	5	36	19	46	53
41.78	12	44	17	42	38
41.8	5	44	15	36	36
41.82	15	36	11	31	31
41.84	11	26	14	30	32
41.86	14	32	7	22	20
41.88	9	32	12	21	13
41.9	8	16	11	30	19
41.92	14	17	10	20	16
41.94	13	10	16	18	8
41.96	22	11	18	14	8
41.98	21	17	22	15	6
42	27	8	21	11	2
42.02	21	4	24	7	6
42.04	31	6	17	4	5
42.06	18	3	15	3	6
42.08	13	10	20	2	4
42.1	18	2	17	9	6
42.12	10	6	17	5	6
42.14	14	4	11	5	3
42.16	13	6	6	2	7
42.18	5	6	4	3	5
42.2	8	3	7	5	4
42.22	4	2	4	5	6
42.24	2	1	7	4	6
42.26	2	6	4	3	2
42.28	5	3	6	4	5
42.3	7	8	11	4	5
42.32	9	3	3	7	9
42.34	9	4	11	4	7
42.36	11	6	8	4	7
42.38	4	4	5	6	4
42.4	5	4	6	4	5
42.42	6	4	6	4	5
42.44	7	6	6	1	2
42.46	2	3	3	6	6
42.48	3	8	3	2	7
42.5	4	3	6	3	7
42.52	4	2	7	11	4
42.54	1	2	1	1	10
42.56	7	6	5	7	6
42.58	3	6	1	5	5
42.6	3	6	3	4	3
42.62	1	3	5	5	2
42.64	3	2	5	2	1
42.66	3	6	1	11	10
42.68	2	4	0	2	6
42.7	4	3	2	2	8
42.72	2	3	3	0	8
42.74	3	4	1	7	8
42.76	3	6	8	5	7
42.78	2	7	4	2	8
42.8	1	6	4	2	3
42.82	5	4	3	9	9
42.84	3	10	2	6	8
42.86	3	7	2	4	6
42.88	4	3	4	5	8
42.9	1	2	7	4	4
42.92	1	6	6	7	9
42.94	1	10	6	7	12
42.96	2	2	8	5	16
42.98	3	9	10	13	11
43	7	6	3	10	5
43.02	4	5	5	8	11
43.04	2	7	5	7	9
43.06	2	6	8	7	8
43.08	1	5	1	12	4
43.1	3	10	2	9	8
43.12	3	5	4	8	12
43.14	1	8	8	6	5
43.16	4	6	2	5	8
43.18	1	10	6	6	4
43.2	2	4	4	5	5
43.22	1	2	1	4	5
43.24	3	5	7	3	8
43.26	0	5	6	2	4
43.28	5	8	3	11	6
43.3	1	1	6	5	11
43.32	1	7	4	6	13
43.34	1	8	6	6	11
43.36	4	8	8	5	8
43.38	5	4	8	6	13
43.4	3	7	11	12	14
43.42	2	5	9	10	17
43.44	1	7	12	11	15
43.46	6	18	19	17	17
43.48	4	15	13	9	40
43.5	4	24	11	18	37
43.52	2	24	22	32	30
43.54	5	28	23	23	17
43.56	1	22	17	40	25
43.58	6	36	29	24	38
43.6	7	34	12	25	44
43.62	7	31	11	31	34
43.64	8	30	16	26	25
43.66	2	28	6	24	20
43.68	7	22	9	16	26
43.7	5	30	14	25	22
43.72	7	11	9	22	27
43.74	8	19	12	15	19
43.76	18	17	7	12	27
43.78	14	20	9	16	14
43.8	10	10	12	18	19
43.82	16	12	21	24	14
43.84	17	21	20	21	22
43.86	23	15	26	14	9
43.88	16	18	19	12	20
43.9	19	14	25	17	13
43.92	16	15	18	17	28
43.94	19	19	22	16	30
43.96	18	23	15	18	36
43.98	11	17	28	17	30
44	11	21	21	16	26
44.02	14	21	13	17	20
44.04	11	19	16	26	18
44.06	9	18	11	19	21
44.08	5	19	1	17	11
44.1	7	19	2	14	21
44.12	9	20	6	15	21
44.14	2	17	6	23	7
44.16	4	11	5	11	10
44.18	6	14	1	14	7
44.2	4	11	3	14	8
44.22	8	6	3	9	6
44.24	7	9	4	7	7
44.26	4	14	4	9	7
44.28	6	2	11	8	12
44.3	8	6	10	8	7
44.32	7	8	9	17	6
44.34	14	7	4	13	11
44.36	18	8	15	20	5
44.38	31	7	16	19	9
44.4	23	9	16	20	8
44.42	24	3	10	22	9
44.44	36	7	28	25	20
44.46	50	9	18	25	31
44.48	48	15	36	24	27
44.5	42	17	24	25	36
44.52	45	24	37	30	45
44.54	56	38	40	24	69
44.56	50	44	35	30	67
44.58	53	71	35	34	94
44.6	42	72	36	34	85
44.62	31	81	38	38	92
44.64	32	83	27	37	83
44.66	31	104	28	37	76
44.68	16	92	32	34	77
44.7	26	92	25	32	79
44.72	17	90	15	27	48
44.74	18	88	20	27	44
44.76	8	90	23	22	49
44.78	8	61	11	18	46
44.8	9	44	11	16	48
44.82	4	41	14	15	32
44.84	8	34	7	31	27
44.86	8	38	11	19	22
44.88	4	21	8	21	25
44.9	6	20	6	18	15
44.92	3	21	11	16	26
44.94	5	31	7	18	15
44.96	3	16	6	18	15
44.98	3	20	5	17	8
45	8	17	1	12	9
45.02	8	13	10	14	7
45.04	2	9	7	8	13
45.06	6	16	4	12	9
45.08	9	14	2	6	7
45.1	5	9	3	7	6
45.12	6	13	6	8	5
45.14	4	6	3	13	1
45.16	1	6	6	11	10
45.18	7	4	5	5	12
45.2	5	7	9	4	7
45.22	14	12	12	11	13
45.24	8	5	7	11	18
45.26	9	10	19	14	16
45.28	11	15	18	14	20
45.3	19	14	29	10	30
45.32	17	15	24	14	32
45.34	18	16	21	16	41
45.36	16	22	27	28	46
45.38	18	31	23	16	40
45.4	17	20	20	22	31
45.42	11	30	12	23	24
45.44	10	29	23	31	24
45.46	10	18	10	28	35
45.48	9	23	12	21	23
45.5	12	21	6	22	21
45.52	5	17	11	14	17
45.54	4	20	6	20	8
45.56	4	18	6	9	6
45.58	4	6	5	10	12
45.6	2	12	10	7	9
45.62	1	7	6	10	6
45.64	4	12	3	3	5
45.66	3	7	3	8	7
45.68	3	9	1	2	7
45.7	4	3	3	1	5
45.72	6	4	4	8	3
45.74	2	5	2	6	5
45.76	5	4	2	6	9
45.78	3	2	5	6	5
45.8	6	4	2	5	0
45.82	2	4	4	5	7
45.84	6	2	6	4	7
45.86	5	0	5	2	5
45.88	1	7	5	4	6
45.9	2	7	3	8	8
45.92	4	3	3	4	6
45.94	5	4	3	3	8
45.96	5	3	4	4	6
45.98	3	5	5	5	6
46	3	4	1	6	5
46.02	3	4	7	2	11
46.04	2	7	3	10	9
46.06	7	6	7	5	7
46.08	2	9	1	7	6
46.1	4	6	8	7	4
46.12	3	5	6	9	5
46.14	3	9	5	4	10
46.16	5	4	5	6	6
46.18	3	10	9	5	4
46.2	6	6	4	9	6
46.22	7	7	7	3	7
46.24	4	4	3	5	4
46.26	5	5	5	7	3
46.28	3	8	6	5	6
46.3	4	3	4	9	4
46.32	4	3	4	8	5
46.34	4	1	6	5	6
46.36	2	2	6	5	5
46.38	8	4	8	3	5
46.4	6	3	6	8	3
46.42	9	7	2	5	9
46.44	6	3	5	7	7
46.46	8	3	7	3	6
46.48	9	3	9	5	6
46.5	11	1	8	3	6
46.52	16	5	8	9	7
46.54	14	5	14	3	8
46.56	17	11	12	8	9
46.58	31	6	26	10	12
46.6	44	7	32	11	14
46.62	61	3	48	15	14
46.64	76	7	53	15	22
46.66	83	6	76	19	14
46.68	106	13	85	16	14
46.7	110	6	81	20	15
46.72	90	8	88	14	16
46.74	102	12	62	19	15
46.76	85	13	69	23	7
46.78	66	8	66	9	15
46.8	62	17	50	12	11
46.82	61	8	50	15	9
46.84	59	14	50	18	17
46.86	44	11	32	17	20
46.88	19	6	26	14	13
46.9	19	12	38	16	36
46.92	22	16	41	20	49
46.94	14	31	44	21	71
46.96	16	30	44	32	90
46.98	7	49	38	40	110
47	7	62	32	56	117
47.02	8	64	46	61	119
47.04	13	76	45	102	92
47.06	15	85	34	90	94
47.08	6	100	34	83	76
47.1	9	62	30	83	88
47.12	12	74	24	74	98
47.14	14	79	23	76	67
47.16	11	66	21	66	49
47.18	11	59	14	55	32
47.2	9	56	12	59	31
47.22	8	44	5	50	26
47.24	5	40	3	28	12
47.26	5	21	4	35	7
47.28	8	24	7	15	12
47.3	9	17	5	20	9
47.32	3	15	4	12	6
47.34	1	11	4	16	8
47.36	4	14	7	18	9
47.38	3	5	1	6	5
47.4	2	4	4	4	9
47.42	3	7	2	6	8
47.44	4	6	4	4	4
47.46	5	6	4	10	3
47.48	1	13	2	5	4
47.5	1	6	6	4	6
47.52	8	5	4	5	4
47.54	4	4	3	5	5
47.56	4	7	3	5	10
47.58	5	7	6	5	8
47.6	2	2	3	6	6
47.62	2	12	5	3	6
47.64	3	5	4	10	8
47.66	3	8	4	8	7
47.68	3	4	4	6	3
47.7	3	6	1	7	7
47.72	4	3	3	1	6
47.74	2	4	4	5	5
47.76	8	4	2	6	8
47.78	3	8	4	6	7
47.8	2	4	4	4	10
47.82	5	4	3	6	5
47.84	3	8	5	8	6
47.86	6	6	6	6	8
47.88	6	9	7	7	9
47.9	5	7	12	7	12
47.92	7	8	19	15	22
47.94	15	14	22	16	30
47.96	23	15	23	15	38
47.98	23	18	48	26	53
48	24	29	32	41	77
48.02	25	31	52	32	79
48.04	25	38	44	42	76
48.06	38	49	61	55	59
48.08	56	53	67	79	49
48.1	59	58	53	50	53
48.12	52	55	56	71	48
48.14	48	44	40	44	59
48.16	38	44	40	55	50
48.18	22	44	38	58	28
48.2	26	35	35	38	31
48.22	24	42	26	40	23
48.24	24	30	27	35	10
48.26	20	24	18	32	8
48.28	16	23	7	27	17
48.3	12	17	17	31	19
48.32	11	24	13	25	25
48.34	5	16	14	20	26
48.36	2	19	22	19	42
48.38	5	23	17	22	44
48.4	9	23	25	24	74
48.42	6	34	38	27	59
48.44	9	50	28	27	64
48.46	8	38	21	34	50
48.48	11	58	18	50	38
48.5	4	44	14	38	44
48.52	15	42	13	56	42
48.54	15	50	18	50	44
48.56	11	44	16	45	49
48.58	16	40	25	38	38
48.6	27	34	18	44	27
48.62	25	30	11	40	19
48.64	21	23	9	25	11
48.66	17	27	12	25	8
48.68	9	18	14	17	10
48.7	19	15	17	23	11
48.72	10	12	5	20	2
48.74	7	9	12	13	7
48.76	15	5	7	13	7
48.78	8	10	7	7	6
48.8	5	3	3	9	6
48.82	6	5	7	5	2
48.84	7	5	3	9	5
48.86	3	2	4	2	3
48.88	1	3	4	5	4
48.9	2	8	6	1	5
48.92	5	2	3	5	6
48.94	2	3	4	5	3
48.96	3	6	9	5	5
48.98	3	5	3	3	10
49	6	5	3	4	7
49.02	6	2	0	2	6
49.04	4	1	5	2	6
49.06	2	5	3	4	4
49.08	6	6	5	6	7
49.1	9	0	3	5	6
49.12	3	4	3	4	12
49.14	7	7	8	7	5
49.16	3	7	4	4	5
49.18	5	3	8	4	7
49.2	7	4	3	1	8
49.22	5	7	7	5	8
49.24	10	5	7	7	4
49.26	3	2	2	8	6
49.28	12	4	9	10	3
49.3	14	2	12	5	7
49.32	14	3	15	3	4
49.34	24	3	16	4	2
49.36	29	5	25	7	5
49.38	40	5	30	11	2
49.4	52	6	48	10	6
49.42	77	5	53	13	5
49.44	104	2	94	12	6
49.46	96	6	100	13	3
49.48	98	2	96	16	7
49.5	106	3	77	12	5
49.52	102	3	71	16	7
49.54	85	4	66	11	3
49.56	72	4	59	9	8
49.58	77	1	46	11	4
49.6	58	7	50	11	1
49.62	66	6	55	10	6
49.64	59	6	44	12	9
49.66	38	5	32	8	11
49.68	18	6	14	14	9
49.7	18	10	15	15	8
49.72	9	9	14	10	16
49.74	8	11	10	10	15
49.76	7	8	6	10	16
49.78	3	9	13	12	20
49.8	9	19	6	20	20
49.82	5	14	15	18	24
49.84	5	17	11	14	25
49.86	5	17	15	14	37
49.88	2	20	12	5	24
49.9	13	19	11	22	24
49.92	3	19	8	14	21
49.94	4	11	12	15	22
49.96	4	13	9	14	19
[truncated: 1,000 more rows]
