# Supplementary material for: Crystallization of carboplatin-loaded onto microporous calcium phosphate using high-vacuum method: Characterization and release study
Source: PLoS One. 2020 Dec 8;15(12):e0242565. doi: 10.1371/journal.pone.0242565 (PMC7723252; doi:10.1371/journal.pone.0242565)
Supplement: S2 File — (XLSX) [file pone.0242565.s002.xlsx]

## Sheet: Plan1
2THETA	CPS(HA)	CPS(TCP)	CPS(BCP)	CPS(TCP/MgO)	CPS(TCP/SiO2	CPS (carboplatin
10	13	3	11	9	13	94
10.02	10	7	8	4	7	86
10.04	11	6	7	4	6	78
10.06	12	6	16	6	12	90
10.08	11	11	11	9	5	60
10.1	10	10	9	9	8	88
10.12	16	3	12	6	9	68
10.14	8	7	15	10	3	70
10.16	10	9	5	10	16	74
10.18	7	10	13	12	12	86
10.2	8	10	7	6	11	84
10.22	5	4	14	7	9	76
10.24	6	10	11	9	13	100
10.26	9	4	10	15	5	80
10.28	12	5	12	10	7	76
10.3	6	7	14	6	12	88
10.32	7	3	13	9	6	80
10.34	10	3	12	9	6	92
10.36	9	6	10	8	16	74
10.38	18	6	11	9	12	78
10.4	11	5	5	10	8	92
10.42	9	6	7	5	7	80
10.44	10	8	13	9	13	94
10.46	6	6	15	12	7	76
10.48	15	7	12	10	6	100
10.5	12	10	15	8	10	80
10.52	11	9	14	9	17	96
10.54	11	8	17	13	8	92
10.56	12	9	9	11	10	74
10.58	16	7	10	11	10	86
10.6	11	9	10	10	8	68
10.62	16	7	18	11	9	60
10.64	10	6	14	7	10	82
10.66	9	5	19	9	9	70
10.68	15	6	11	11	14	92
10.7	20	10	16	12	10	86
10.72	23	12	21	10	17	76
10.74	12	10	13	12	15	78
10.76	26	7	17	7	15	72
10.78	25	6	19	14	13	84
10.8	20	15	19	11	10	92
10.82	27	21	23	15	18	106
10.84	20	5	29	17	12	84
10.86	29	8	30	15	19	92
10.88	21	13	23	10	16	68
10.9	19	14	27	13	20	68
10.92	40	10	29	13	17	92
10.94	24	10	17	22	14	80
10.96	46	10	13	17	25	108
10.98	21	9	12	16	17	84
11	24	18	16	23	20	104
11.02	27	17	13	26	17	96
11.04	29	18	9	28	16	104
11.06	17	15	10	28	23	102
11.08	12	32	13	16	17	102
11.1	16	21	17	26	16	118
11.12	19	22	13	16	16	114
11.14	18	24	11	16	10	116
11.16	19	18	13	21	6	168
11.18	15	12	8	22	3	134
11.2	19	12	12	19	8	148
11.22	17	7	13	18	15	160
11.24	13	9	14	16	8	150
11.26	21	3	11	20	7	152
11.28	20	12	10	19	10	218
11.3	23	10	9	17	9	230
11.32	17	10	14	18	6	216
11.34	23	11	8	24	9	256
11.36	18	10	15	26	12	302
11.38	21	12	21	25	16	314
11.4	21	14	11	36	6	328
11.42	33	14	20	31	10	352
11.44	37	15	23	33	12	432
11.46	47	37	17	26	9	578
11.48	36	27	27	26	6	584
11.5	39	35	27	28	11	698
11.52	34	31	27	50	12	772
11.54	33	19	51	50	10	904
11.56	41	25	41	32	6	1004
11.58	47	17	42	42	12	1068
11.6	63	14	30	55	14	1082
11.62	60	19	31	46	9	1090
11.64	73	10	33	46	17	1008
11.66	89	22	16	45	10	880
11.68	64	31	20	51	24	800
11.7	90	19	13	74	24	614
11.72	81	41	12	91	17	506
11.74	115	32	11	90	20	408
11.76	129	35	10	69	18	300
11.78	81	56	6	79	18	228
11.8	61	81	4	53	13	176
11.82	24	120	11	29	12	180
11.84	20	65	12	18	4	148
11.86	10	59	6	11	14	152
11.88	16	18	9	25	10	126
11.9	10	15	10	7	4	118
11.92	11	13	7	7	10	114
11.94	8	11	14	14	11	110
11.96	10	11	5	10	8	110
11.98	9	9	5	15	9	104
12	11	8	4	2	9	96
12.02	5	4	8	8	10	100
12.04	8	7	6	9	8	82
12.06	6	9	8	10	5	84
12.08	7	11	8	6	9	96
12.1	9	7	5	10	5	88
12.12	10	5	9	5	8	78
12.14	10	7	9	5	7	90
12.16	4	5	8	7	8	76
12.18	10	5	7	6	4	80
12.2	6	10	6	6	8	74
12.22	7	4	8	9	3	86
12.24	9	4	9	2	10	100
12.26	9	5	4	6	6	104
12.28	3	8	10	10	4	90
12.3	6	11	7	6	4	82
12.32	3	7	5	5	7	96
12.34	3	2	10	5	7	90
12.36	4	5	6	9	8	80
12.38	7	6	7	8	8	92
12.4	4	10	6	4	5	92
12.42	6	9	11	5	5	82
12.44	8	3	5	5	11	74
12.46	5	1	10	6	7	84
12.48	6	3	9	4	9	80
12.5	4	8	9	7	7	72
12.52	7	4	7	7	10	92
12.54	7	2	6	4	4	84
12.56	6	6	9	7	6	98
12.58	7	11	8	5	6	76
12.6	2	5	8	12	2	96
12.62	9	6	7	8	6	96
12.64	3	5	6	7	2	72
12.66	11	3	5	5	8	86
12.68	4	4	5	9	5	74
12.7	7	5	3	6	6	76
12.72	9	4	12	11	8	100
12.74	4	6	5	6	7	76
12.76	5	10	5	5	3	78
12.78	5	10	8	7	5	98
12.8	4	5	6	6	5	86
12.82	13	7	5	11	12	88
12.84	7	3	8	6	6	76
12.86	7	4	4	7	10	74
12.88	4	1	6	4	8	90
12.9	8	6	12	3	16	88
12.92	8	1	10	8	7	98
12.94	3	4	11	7	7	84
12.96	3	5	6	8	5	70
12.98	8	7	11	5	8	80
13	7	4	3	7	9	84
13.02	7	6	5	8	4	80
13.04	4	5	11	10	7	82
13.06	9	5	10	3	8	88
13.08	6	4	7	8	11	80
13.1	7	4	8	9	14	74
13.12	3	5	11	9	7	86
13.14	11	6	10	6	8	92
13.16	7	5	16	7	5	82
13.18	7	8	6	8	1	90
13.2	7	15	8	9	7	90
13.22	9	8	14	12	5	72
13.24	3	3	4	8	7	92
13.26	4	4	13	6	12	96
13.28	1	7	8	6	15	70
13.3	6	4	8	7	6	82
13.32	9	8	8	11	9	90
13.34	15	7	2	6	8	88
13.36	5	6	5	9	13	92
13.38	9	11	7	12	11	104
13.4	13	2	13	9	11	86
13.42	5	7	14	11	14	86
13.44	7	7	9	13	19	78
13.46	8	8	8	8	9	86
13.48	6	12	10	9	13	88
13.5	9	9	11	7	24	94
13.52	6	7	9	13	15	76
13.54	15	7	14	12	15	82
13.56	7	8	12	12	11	108
13.58	10	7	17	15	16	96
13.6	11	11	14	12	22	128
13.62	8	16	19	11	12	126
13.64	17	17	18	17	14	134
13.66	14	13	22	17	23	144
13.68	6	13	21	13	28	132
13.7	12	9	18	24	21	130
13.72	14	14	10	23	32	154
13.74	16	23	16	34	37	146
13.76	21	29	7	24	28	184
13.78	17	23	14	22	46	206
13.8	24	22	14	32	29	220
13.82	18	21	10	29	30	238
13.84	20	32	12	25	22	254
13.86	29	38	10	19	29	318
13.88	23	23	12	19	16	382
13.9	19	31	15	9	7	422
13.92	14	20	5	18	18	354
13.94	20	14	11	19	7	390
13.96	12	11	14	16	14	388
13.98	21	12	15	22	9	358
14	14	9	7	36	9	334
14.02	20	12	7	31	14	256
14.04	19	9	8	35	15	228
14.06	31	12	7	37	12	172
14.08	26	12	6	36	10	144
14.1	23	17	8	35	6	126
14.12	21	19	7	32	12	132
14.14	8	20	5	11	15	110
14.16	14	12	11	16	15	90
14.18	11	21	9	10	11	106
14.2	8	24	3	10	8	86
14.22	5	18	11	4	10	102
14.24	3	11	14	9	12	100
14.26	2	13	8	6	10	88
14.28	8	8	6	10	11	84
14.3	1	8	12	9	7	84
14.32	8	3	7	6	10	82
14.34	5	13	7	10	9	100
14.36	8	9	7	11	13	86
14.38	4	7	12	10	12	100
14.4	3	6	4	9	6	86
14.42	10	11	7	5	11	100
14.44	3	5	6	8	12	84
14.46	8	14	3	7	11	66
14.48	2	9	8	3	8	68
14.5	4	9	5	7	7	84
14.52	6	8	5	12	3	100
14.54	9	3	12	6	8	94
14.56	1	11	10	3	9	78
14.58	1	4	10	3	7	82
14.6	4	5	8	8	11	108
14.62	11	6	7	8	6	94
14.64	5	8	7	5	7	108
14.66	1	4	10	10	4	102
14.68	4	4	5	10	9	106
14.7	5	5	9	6	11	106
14.72	7	7	8	5	7	100
14.74	6	5	8	3	5	86
14.76	4	6	2	5	7	86
14.78	3	8	9	3	10	86
14.8	10	4	2	10	14	84
14.82	5	5	8	6	4	100
14.84	6	6	11	6	7	86
14.86	9	9	8	3	6	82
14.88	8	2	7	6	3	72
14.9	7	7	6	3	3	70
14.92	5	5	7	7	7	84
14.94	4	7	3	5	3	88
14.96	7	5	8	5	3	70
14.98	7	6	6	5	6	92
15	8	0	7	6	8	82
15.02	6	7	8	6	6	62
15.04	5	3	9	2	7	86
15.06	9	4	6	8	6	96
15.08	4	6	8	8	4	76
15.1	5	2	8	6	12	60
15.12	4	3	1	8	3	80
15.14	7	7	5	4	6	66
15.16	8	5	6	8	7	72
15.18	6	5	7	2	10	72
15.2	3	4	3	7	8	74
15.22	9	7	3	7	5	60
15.24	8	4	4	1	5	94
15.26	3	5	8	4	11	82
15.28	5	6	7	6	5	66
15.3	4	3	3	6	7	78
15.32	8	5	4	4	3	66
15.34	3	3	6	3	4	96
15.36	6	6	9	4	3	78
15.38	3	3	1	7	2	64
15.4	2	8	10	6	4	84
15.42	8	6	4	4	10	86
15.44	9	9	6	6	8	74
15.46	11	3	8	3	3	62
15.48	10	5	1	5	3	92
15.5	6	10	7	10	7	86
15.52	3	6	3	4	3	70
15.54	3	8	11	2	9	70
15.56	6	13	7	6	6	88
15.58	7	4	5	13	8	88
15.6	4	5	4	4	14	84
15.62	6	5	7	9	7	84
15.64	6	6	11	7	6	90
15.66	10	5	8	7	4	84
15.68	8	3	10	10	4	84
15.7	4	4	5	5	11	80
15.72	7	5	4	5	6	78
15.74	6	4	10	4	8	102
15.76	7	3	11	5	2	104
15.78	8	3	12	5	4	94
15.8	4	8	10	3	4	116
15.82	5	2	8	7	7	104
15.84	4	6	5	2	8	96
15.86	10	7	6	8	6	126
15.88	4	7	9	10	8	100
15.9	12	11	3	9	4	122
15.92	13	2	7	5	7	94
15.94	9	5	10	9	4	98
15.96	8	6	1	12	5	96
15.98	12	8	6	7	9	114
16	8	4	8	15	5	114
16.02	7	2	10	14	4	86
16.04	7	5	10	10	7	122
16.06	6	6	6	9	7	126
16.08	10	0	5	8	6	168
16.1	7	5	11	12	11	172
16.12	11	5	3	4	10	160
16.14	11	4	2	9	12	200
16.16	10	3	5	5	6	234
16.18	12	5	8	13	10	230
16.2	11	7	8	8	5	280
16.22	7	8	9	14	12	310
16.24	17	8	10	12	12	346
16.26	6	8	7	7	8	408
16.28	17	7	11	10	9	452
16.3	17	10	16	12	7	482
16.32	13	10	9	14	9	504
16.34	23	10	14	19	6	470
16.36	22	5	13	15	4	438
16.38	27	8	16	18	11	378
16.4	21	8	7	27	12	340
16.42	27	11	12	26	18	254
16.44	29	15	6	27	16	268
16.46	26	19	4	22	11	204
16.48	32	20	9	38	18	170
16.5	28	24	7	20	11	154
16.52	21	18	8	21	5	148
16.54	12	17	8	13	8	136
16.56	17	14	10	12	11	118
16.58	16	19	11	4	12	124
16.6	13	17	9	8	8	110
16.62	7	8	10	13	10	128
16.64	6	14	7	7	3	134
16.66	8	7	22	10	5	134
16.68	6	5	9	12	12	138
16.7	9	12	10	17	6	146
16.72	15	1	15	8	7	164
16.74	14	8	12	10	12	190
16.76	17	8	11	14	3	224
16.78	18	9	14	19	14	218
16.8	11	16	22	21	10	278
16.82	9	7	19	22	20	314
16.84	13	14	18	15	14	392
16.86	14	3	19	13	12	416
16.88	26	12	22	16	13	452
16.9	22	16	30	19	20	596
16.92	27	13	24	16	13	652
16.94	31	12	20	16	20	724
16.96	30	19	29	22	24	696
16.98	41	18	31	32	32	650
17	16	16	34	34	22	628
17.02	39	25	38	38	24	600
17.04	44	20	26	26	24	500
17.06	45	23	24	38	31	414
17.08	48	31	17	36	44	356
17.1	57	30	21	47	54	250
17.12	44	34	9	48	53	212
17.14	29	60	10	64	59	194
17.16	33	57	16	71	44	146
17.18	36	74	3	62	52	140
17.2	34	85	11	78	46	140
17.22	18	77	8	42	36	130
17.24	13	74	8	35	27	150
17.26	10	45	6	20	22	124
17.28	8	36	9	31	15	162
17.3	9	14	17	18	7	150
17.32	6	19	13	10	9	134
17.34	13	12	18	14	12	152
17.36	14	12	8	14	9	116
17.38	12	10	7	6	12	120
17.4	8	12	5	8	9	102
17.42	15	15	9	6	11	96
17.44	6	13	12	8	9	108
17.46	11	11	2	14	11	84
17.48	7	11	6	16	15	86
17.5	7	11	8	7	8	80
17.52	3	11	6	8	9	92
17.54	5	11	3	7	10	80
17.56	6	7	8	2	3	96
17.58	3	5	7	6	7	76
17.6	8	6	8	8	9	66
17.62	8	5	8	6	5	78
17.64	7	1	8	6	2	64
17.66	3	5	3	6	3	86
17.68	3	3	2	6	12	80
17.7	2	7	7	5	5	94
17.72	6	2	5	5	8	80
17.74	8	9	6	3	8	82
17.76	2	6	4	5	6	74
17.78	8	4	7	4	4	90
17.8	7	4	2	10	8	82
17.82	4	3	5	3	4	84
17.84	5	4	2	6	3	88
17.86	8	4	6	12	4	88
17.88	5	7	6	4	7	86
17.9	4	4	7	3	8	88
17.92	3	5	5	4	3	70
17.94	5	4	9	4	2	72
17.96	3	7	7	6	3	86
17.98	8	3	5	1	9	86
18	4	2	8	2	6	84
18.02	8	5	3	5	5	74
18.04	2	2	9	3	6	60
18.06	2	1	8	4	5	92
18.08	4	4	4	4	5	78
18.1	4	2	3	5	5	84
18.12	8	3	7	3	4	74
18.14	3	7	3	4	5	78
18.16	4	7	3	6	4	74
18.18	4	5	2	5	8	84
18.2	5	2	8	3	8	98
18.22	4	2	5	2	5	84
18.24	4	5	2	7	4	76
18.26	3	9	9	7	9	84
18.28	7	4	6	1	3	94
18.3	3	8	8	3	5	88
18.32	3	8	9	7	6	90
18.34	5	2	8	9	13	70
18.36	7	6	4	12	5	74
18.38	3	7	4	5	5	82
18.4	5	4	9	2	6	72
18.42	4	5	9	5	5	96
18.44	3	4	6	7	7	90
18.46	2	4	4	6	13	84
18.48	5	6	4	8	7	96
18.5	6	5	6	5	15	94
18.52	4	2	5	7	8	102
18.54	9	5	3	5	11	78
18.56	5	3	8	11	11	98
18.58	3	8	14	7	9	102
18.6	4	4	4	6	10	118
18.62	6	7	10	4	10	128
18.64	9	4	7	6	5	138
18.66	3	5	7	9	9	134
18.68	10	4	7	6	3	124
18.7	5	4	6	3	6	142
18.72	7	6	6	6	11	152
18.74	7	8	9	3	7	166
18.76	5	3	10	6	6	164
18.78	9	6	8	4	3	180
18.8	11	8	9	4	11	160
18.82	16	4	5	5	4	156
18.84	6	7	11	7	12	146
18.86	9	3	5	3	8	142
18.88	15	7	4	8	14	140
18.9	17	13	7	8	11	116
18.92	10	11	6	9	7	116
18.94	15	6	6	3	9	116
18.96	9	12	8	7	4	112
18.98	10	9	6	7	11	98
19	8	9	6	6	8	74
19.02	9	13	4	6	14	98
19.04	4	7	8	5	2	112
19.06	9	3	2	7	9	116
19.08	6	8	8	4	8	102
19.1	7	7	4	11	3	102
19.12	5	6	13	5	9	114
19.14	4	3	3	3	8	94
19.16	4	3	3	10	2	110
19.18	9	5	0	8	4	98
19.2	5	4	11	5	11	110
19.22	10	7	10	8	4	118
19.24	10	8	9	11	6	122
19.26	10	7	8	11	10	136
19.28	6	3	3	9	3	144
19.3	4	7	5	11	3	162
19.32	7	0	4	11	7	154
19.34	4	11	2	6	8	172
19.36	8	1	3	11	6	188
19.38	9	2	4	17	7	246
19.4	9	1	9	13	5	254
19.42	19	9	9	8	8	268
19.44	30	6	5	9	2	364
19.46	43	6	4	13	5	382
19.48	35	4	12	15	7	452
19.5	25	4	6	9	5	528
19.52	24	12	6	9	6	588
19.54	31	5	16	15	7	688
19.56	48	9	15	23	9	696
19.58	56	5	11	22	5	760
19.6	38	8	13	26	11	740
19.62	44	12	13	39	13	788
19.64	45	10	13	39	11	704
19.66	39	6	8	49	9	606
19.68	46	8	6	26	15	520
19.7	46	11	8	49	16	420
19.72	34	17	6	48	15	338
19.74	40	12	9	64	24	266
19.76	44	27	9	56	21	208
19.78	28	18	5	38	16	188
19.8	14	31	7	30	16	168
19.82	21	27	12	15	15	164
19.84	11	34	4	14	6	150
19.86	8	25	6	12	11	168
19.88	10	23	7	13	4	150
19.9	6	24	8	6	4	148
19.92	9	15	8	8	11	132
19.94	7	13	6	10	9	126
19.96	5	7	6	6	9	124
19.98	5	14	11	13	7	118
20	12	5	4	14	6	104
20.02	9	10	2	7	11	96
20.04	5	9	5	8	11	94
20.06	5	13	7	10	7	90
20.08	5	9	7	5	4	92
20.1	9	6	3	8	9	104
20.12	10	4	5	5	6	106
20.14	6	8	10	6	10	94
20.16	0	6	5	6	3	112
20.18	8	7	8	6	11	94
20.2	5	8	9	9	6	104
20.22	2	4	7	6	8	116
20.24	6	7	9	7	9	124
20.26	7	8	8	9	12	134
20.28	6	9	9	9	14	130
20.3	10	13	13	18	21	142
20.32	3	4	6	9	16	142
20.34	8	9	9	11	24	152
20.36	6	5	8	13	17	154
20.38	4	5	9	22	23	196
20.4	6	12	8	16	17	212
20.42	5	14	13	15	7	206
20.44	8	16	8	12	12	204
20.46	5	16	10	23	8	210
20.48	6	9	7	21	14	224
20.5	5	7	3	15	11	180
20.52	13	8	7	20	6	186
20.54	12	9	7	22	7	154
20.56	13	7	2	19	9	158
20.58	6	4	6	14	11	130
20.6	6	12	7	16	8	134
20.62	4	9	6	12	10	124
20.64	7	6	2	11	6	120
20.66	6	12	7	4	6	102
20.68	5	5	4	9	7	114
20.7	5	11	7	5	10	98
20.72	4	2	5	5	6	128
20.74	4	2	4	9	4	114
20.76	3	5	8	3	7	108
20.78	8	5	5	1	2	96
20.8	5	2	7	6	7	122
20.82	6	4	3	4	8	86
20.84	5	5	7	4	9	94
20.86	1	3	4	5	7	114
20.88	7	4	6	7	7	112
20.9	9	3	5	3	5	120
20.92	4	3	3	4	4	100
20.94	2	2	7	1	7	128
20.96	5	2	7	4	6	128
20.98	6	5	7	3	2	108
21	4	4	5	10	5	146
21.02	5	5	11	7	2	136
21.04	4	3	7	4	5	146
21.06	3	2	6	8	2	170
21.08	6	4	7	4	5	138
21.1	7	1	1	8	5	188
21.12	6	4	7	5	7	182
21.14	2	6	7	6	5	186
21.16	2	4	7	6	5	188
21.18	7	6	8	7	6	216
21.2	7	7	3	8	3	216
21.22	8	6	7	11	10	212
21.24	12	3	8	10	6	254
21.26	12	4	7	16	6	236
21.28	10	8	7	8	14	244
21.3	13	7	5	12	7	264
21.32	6	5	5	11	8	306
21.34	13	5	11	16	7	314
21.36	16	8	7	11	5	336
21.38	14	9	2	13	6	294
21.4	11	12	6	14	7	298
21.42	13	7	14	21	13	246
21.44	22	13	10	16	15	248
21.46	11	10	7	14	13	214
21.48	15	14	10	20	17	198
21.5	13	12	4	24	15	178
21.52	10	15	9	19	16	138
21.54	12	14	9	23	17	104
21.56	14	14	11	13	11	118
21.58	10	14	7	16	10	122
21.6	6	12	11	13	6	132
21.62	9	8	4	4	7	114
21.64	2	12	7	8	12	120
21.66	8	9	13	9	6	102
21.68	10	7	4	7	10	126
21.7	7	3	12	4	7	112
21.72	8	8	12	9	6	114
21.74	15	3	12	7	12	126
21.76	14	7	30	3	13	124
21.78	16	9	20	15	8	124
21.8	18	5	13	8	9	138
21.82	21	11	13	5	21	132
21.84	13	4	28	8	10	126
21.86	18	5	17	6	12	166
21.88	21	14	21	14	19	178
21.9	25	20	18	14	20	170
21.92	18	7	16	12	15	172
21.94	17	10	11	14	26	212
21.96	19	13	12	24	41	208
21.98	13	16	13	18	35	224
22	14	13	11	30	34	242
22.02	15	24	7	29	34	238
22.04	15	30	8	24	27	252
22.06	14	36	7	28	18	246
22.08	12	33	3	20	13	200
22.1	12	18	7	29	23	198
22.12	15	21	5	25	8	184
22.14	7	10	4	17	10	180
22.16	14	10	8	22	13	154
22.18	7	13	4	22	9	160
22.2	9	19	8	11	10	134
22.22	7	8	8	14	10	126
22.24	7	11	4	18	9	100
22.26	6	4	5	12	6	114
22.28	2	8	8	12	7	102
22.3	8	6	7	9	11	106
22.32	3	5	4	10	5	112
22.34	3	3	8	10	7	112
22.36	4	3	4	6	8	86
22.38	5	11	5	10	10	94
22.4	2	9	3	6	8	98
22.42	4	3	2	4	8	96
22.44	2	6	8	11	8	104
22.46	6	4	3	7	7	116
22.48	3	5	5	10	2	90
22.5	3	5	5	4	10	104
22.52	4	2	9	2	4	120
22.54	3	1	5	1	4	108
22.56	3	8	1	4	5	100
22.58	6	2	5	4	3	122
22.6	5	2	4	3	1	88
22.62	5	2	4	4	8	104
22.64	3	3	2	5	5	108
22.66	5	2	6	6	5	102
22.68	6	3	8	6	7	88
22.7	6	3	5	6	4	112
22.72	9	3	5	1	5	118
22.74	9	5	7	2	3	112
22.76	7	1	13	4	2	116
22.78	9	4	9	4	1	122
22.8	8	0	11	2	7	146
22.82	7	2	8	1	4	124
22.84	8	5	15	5	10	130
22.86	8	0	11	3	6	170
22.88	14	2	15	3	3	168
22.9	15	2	12	5	6	182
22.92	18	3	15	7	5	232
22.94	9	5	14	4	7	240
22.96	24	3	10	5	3	252
22.98	20	4	7	5	7	288
23	21	3	9	11	6	254
23.02	15	4	8	4	2	286
23.04	12	2	6	6	5	260
23.06	11	3	2	3	7	248
23.08	8	2	10	8	5	234
23.1	13	5	7	12	7	210
23.12	11	2	4	11	9	186
23.14	6	6	4	12	3	134
23.16	8	3	5	17	5	142
23.18	10	4	5	14	5	138
23.2	6	12	7	10	6	102
23.22	7	10	3	6	9	140
23.24	4	10	6	7	5	126
23.26	3	6	6	6	6	108
23.28	4	7	6	4	4	120
23.3	5	5	1	3	2	120
23.32	3	3	4	3	5	118
23.34	3	1	4	4	8	122
23.36	2	8	4	9	5	124
23.38	4	3	7	3	7	138
23.4	3	1	9	7	9	162
23.42	3	2	3	4	6	140
23.44	3	4	3	4	10	148
23.46	6	3	3	4	5	140
23.48	2	6	6	3	0	104
23.5	7	1	3	6	2	164
23.52	7	3	4	5	5	130
23.54	3	6	5	1	1	104
23.56	3	3	0	6	8	120
23.58	3	3	3	2	3	96
23.6	2	2	4	1	5	106
23.62	8	1	1	9	8	116
23.64	3	0	4	6	4	102
23.66	5	3	2	6	6	102
23.68	4	5	5	3	2	90
23.7	4	3	4	7	6	88
23.72	3	6	3	3	3	96
23.74	3	3	7	3	6	100
23.76	4	1	3	2	6	96
23.78	3	5	6	5	2	90
23.8	2	2	1	3	6	86
23.82	3	1	4	5	7	104
23.84	3	2	5	3	3	114
23.86	0	3	5	6	2	100
23.88	5	5	7	3	4	84
23.9	4	1	7	4	5	92
23.92	1	1	6	2	4	74
23.94	3	1	5	5	4	96
23.96	1	4	3	1	1	86
23.98	1	3	3	3	5	114
24	2	1	4	4	5	106
24.02	4	1	3	5	2	96
24.04	5	5	6	6	4	98
24.06	2	7	3	7	3	100
24.08	4	6	5	6	3	102
24.1	6	1	3	1	3	90
24.12	6	1	9	4	2	104
24.14	2	5	6	4	3	96
24.16	1	5	3	4	3	108
24.18	5	6	4	5	4	114
24.2	5	3	5	3	4	126
24.22	3	1	6	5	4	112
24.24	1	6	4	5	9	142
24.26	4	2	4	8	4	118
24.28	3	2	4	1	8	156
24.3	5	6	7	4	5	146
24.32	3	4	5	7	5	146
24.34	9	4	4	3	7	198
24.36	6	1	4	9	3	188
24.38	6	3	2	5	4	190
24.4	3	2	6	5	5	182
24.42	5	4	5	6	9	192
24.44	14	6	6	3	4	174
24.46	4	4	3	15	9	172
24.48	4	9	4	18	6	194
24.5	8	8	4	7	5	166
24.52	4	10	4	7	3	208
24.54	4	11	9	10	3	166
24.56	2	7	9	11	8	194
24.58	4	5	3	8	4	174
24.6	8	8	8	14	7	206
24.62	6	6	8	9	7	182
24.64	9	7	8	6	5	160
24.66	4	4	6	5	6	160
24.68	8	6	1	17	3	160
24.7	4	8	2	8	2	168
24.72	5	4	7	7	5	120
24.74	13	7	5	15	9	144
24.76	6	6	3	8	1	144
24.78	9	4	5	7	6	126
24.8	5	5	4	7	6	126
24.82	3	3	4	12	7	100
24.84	4	7	6	13	8	110
24.86	3	3	9	9	6	100
24.88	2	5	5	5	4	122
24.9	2	4	4	8	5	130
24.92	7	1	2	2	3	104
24.94	8	3	5	1	5	122
24.96	6	3	3	12	4	112
24.98	8	4	9	4	6	124
25	2	8	5	3	7	136
25.02	3	5	2	5	4	140
25.04	8	6	4	9	5	146
25.06	5	3	4	11	6	174
25.08	2	7	3	10	3	164
25.1	3	1	10	7	3	188
25.12	4	6	10	5	7	158
25.14	6	4	9	3	3	216
25.16	12	7	4	13	3	232
25.18	6	4	3	12	2	250
25.2	5	6	9	7	12	262
25.22	9	9	6	8	11	326
25.24	8	4	6	11	6	322
25.26	16	5	13	8	8	390
25.28	19	9	15	8	4	432
25.3	11	4	14	10	4	460
25.32	15	11	11	8	5	450
25.34	23	11	13	13	7	492
25.36	15	14	13	5	7	548
25.38	9	9	16	16	8	492
25.4	17	10	11	15	9	434
25.42	23	16	12	17	8	480
25.44	31	12	16	25	15	384
25.46	28	19	16	24	11	332
25.48	28	14	9	32	15	272
25.5	39	9	17	29	6	248
25.52	30	15	15	23	13	210
25.54	25	21	6	34	11	216
25.56	29	31	12	22	15	204
25.58	16	33	24	15	13	204
25.6	13	29	16	11	8	202
25.62	25	25	18	11	7	186
25.64	10	14	17	6	8	216
25.66	16	24	21	19	12	246
25.68	18	21	24	16	20	212
25.7	15	14	20	14	12	272
25.72	22	17	37	8	15	304
25.74	27	14	44	14	22	332
25.76	34	12	55	30	16	370
25.78	42	15	60	23	25	398
25.8	43	19	55	31	45	432
25.82	42	18	61	38	48	502
25.84	42	24	57	47	45	554
25.86	50	35	75	48	44	590
25.88	50	32	62	51	63	654
25.9	59	35	71	52	62	700
25.92	77	52	73	68	75	736
25.94	106	46	56	73	68	788
25.96	99	54	42	77	53	954
25.98	123	47	42	68	51	908
26	114	50	36	67	46	972
26.02	120	49	26	64	32	910
26.04	115	34	25	58	29	942
26.06	84	24	15	59	21	888
26.08	63	16	18	57	16	818
26.1	58	26	11	54	17	718
26.12	75	24	16	75	18	570
26.14	47	15	8	68	20	498
26.16	37	14	11	68	29	390
26.18	42	17	6	46	21	344
26.2	33	15	10	51	17	276
26.22	39	22	7	40	20	216
26.24	34	20	10	36	13	182
26.26	18	17	7	38	14	166
26.28	20	18	12	24	18	156
26.3	14	18	10	12	21	170
26.32	23	17	4	13	17	174
26.34	16	20	9	15	16	124
26.36	12	10	8	12	8	134
26.38	4	10	6	13	12	142
26.4	9	15	9	15	10	162
26.42	2	14	7	14	12	244
26.44	8	14	5	14	15	272
26.46	6	10	15	11	10	224
26.48	5	6	15	12	13	186
26.5	9	4	10	11	13	202
26.52	12	13	11	14	1	208
26.54	10	5	7	10	13	134
26.56	3	8	12	11	12	120
26.58	5	7	12	14	14	130
26.6	9	9	9	8	22	124
26.62	4	8	7	9	19	124
26.64	9	12	5	13	15	112
26.66	5	19	8	13	34	132
26.68	11	19	6	19	20	118
26.7	13	22	4	26	32	100
26.72	10	18	7	18	30	104
26.74	8	15	3	19	36	100
26.76	5	17	6	25	25	116
26.78	4	12	4	20	21	122
26.8	7	13	6	18	16	108
26.82	7	9	6	11	16	148
26.84	7	16	3	9	9	96
26.86	6	11	5	6	7	114
26.88	3	11	4	5	5	110
26.9	3	5	5	8	1	104
26.92	6	4	2	8	3	100
26.94	3	1	3	3	2	92
26.96	3	4	7	4	4	114
26.98	8	8	1	5	6	100
27	2	4	4	3	5	96
27.02	6	3	3	9	6	98
27.04	5	5	6	4	7	108
27.06	5	5	2	12	6	90
27.08	5	10	5	4	7	90
27.1	6	5	7	4	5	112
27.12	5	4	7	8	8	92
27.14	5	4	4	2	5	98
27.16	7	6	6	5	6	74
27.18	1	3	8	7	4	100
27.2	2	4	1	14	3	100
27.22	2	7	6	4	3	96
27.24	3	3	3	8	3	86
27.26	5	3	3	4	3	80
27.28	2	4	7	9	10	96
27.3	4	7	4	6	5	92
27.32	2	6	8	8	9	100
27.34	5	3	7	0	7	82
27.36	7	5	8	1	4	90
27.38	1	3	7	3	8	86
27.4	7	1	12	7	10	100
27.42	4	6	12	9	10	122
27.44	4	2	14	4	9	102
27.46	8	6	7	9	7	104
27.48	5	5	5	7	15	104
27.5	2	8	9	8	14	104
27.52	5	10	9	14	15	124
27.54	5	11	15	10	24	116
27.56	8	9	12	15	25	116
27.58	5	12	11	16	33	116
27.6	6	13	10	14	27	142
27.62	8	15	14	22	21	162
27.64	9	20	22	12	23	158
27.66	10	14	21	12	19	158
27.68	8	17	13	24	28	182
27.7	13	18	27	17	28	168
27.72	11	15	30	20	26	208
27.74	9	17	39	18	39	232
27.76	4	22	56	21	28	276
27.78	9	23	47	21	39	268
27.8	12	24	60	18	60	306
27.82	14	27	63	25	61	340
27.84	16	34	51	33	81	392
27.86	14	28	46	37	85	408
27.88	18	39	45	39	89	434
27.9	27	44	42	41	120	422
27.92	25	50	37	50	133	440
27.94	28	63	30	68	127	412
27.96	43	70	15	89	130	348
27.98	19	77	12	99	126	370
28	35	89	16	97	106	274
28.02	32	117	13	121	82	232
28.04	34	86	11	106	55	222
28.06	33	102	11	113	46	190
28.08	35	72	20	91	27	158
28.1	31	69	21	74	23	150
28.12	30	41	17	71	13	150
28.14	15	36	17	48	10	132
28.16	22	23	13	41	8	138
28.18	36	18	13	22	9	120
28.2	23	11	20	14	15	112
28.22	30	10	9	19	7	132
28.24	31	8	11	10	5	144
28.26	27	4	9	6	8	102
28.28	32	3	5	15	7	108
28.3	22	3	3	9	8	104
28.32	16	6	1	3	10	94
28.34	6	13	7	7	5	94
28.36	9	3	4	13	7	128
28.38	5	6	7	5	5	90
28.4	4	3	5	5	6	98
28.42	5	6	2	6	4	98
28.44	7	6	3	4	4	118
28.46	4	2	6	3	4	126
28.48	5	1	5	5	5	110
28.5	7	6	5	3	7	148
28.52	9	3	4	2	3	134
28.54	7	4	3	5	3	138
28.56	5	5	10	1	5	136
28.58	3	3	3	6	6	144
28.6	10	3	5	3	4	148
28.62	3	2	5	3	3	162
28.64	11	5	9	7	5	176
28.66	4	5	7	11	8	184
28.68	8	4	10	11	7	188
28.7	9	7	10	8	4	196
28.72	11	7	7	9	8	204
28.74	11	4	8	8	4	202
28.76	15	5	6	11	6	186
28.78	8	8	13	5	8	182
28.8	15	6	13	7	9	176
28.82	10	4	16	5	8	150
28.84	10	8	15	14	11	158
28.86	19	5	13	4	4	142
28.88	19	2	23	8	10	130
28.9	18	4	20	7	6	126
28.92	24	5	30	11	3	122
28.94	19	8	29	6	6	140
28.96	33	9	32	7	7	140
28.98	28	3	30	11	6	136
29	33	2	20	11	6	162
29.02	39	10	16	15	11	168
29.04	44	5	12	9	7	170
29.06	47	4	8	6	4	184
29.08	38	6	7	10	8	246
29.1	36	8	9	9	7	270
29.12	27	1	6	9	6	226
29.14	23	3	3	8	4	258
29.16	26	5	3	11	4	284
29.18	18	6	5	6	7	290
29.2	11	1	3	13	7	296
29.22	10	10	12	10	4	296
29.24	15	9	7	6	5	302
29.26	16	8	6	13	7	276
29.28	24	21	7	11	8	266
29.3	14	29	5	14	5	240
29.32	13	35	4	19	7	194
29.34	20	12	6	20	8	180
29.36	14	16	6	14	6	166
29.38	12	16	5	12	7	146
29.4	9	11	6	12	9	136
29.42	4	12	5	17	10	156
29.44	10	17	8	10	7	124
29.46	4	4	4	8	5	156
29.48	10	6	7	6	3	138
29.5	7	3	6	6	6	132
29.52	4	5	6	3	5	138
29.54	8	4	11	10	9	114
29.56	3	5	7	7	10	144
29.58	4	7	25	3	14	134
29.6	5	5	9	5	17	126
29.62	4	3	19	3	10	146
29.64	5	5	12	9	17	156
29.66	6	5	12	10	17	148
29.68	7	4	9	12	18	162
29.7	3	13	16	7	29	180
29.72	7	12	14	9	27	172
29.74	10	13	11	17	40	192
29.76	3	13	7	10	36	204
29.78	7	18	11	11	34	206
29.8	6	20	4	16	43	218
29.82	11	27	7	19	23	234
29.84	14	22	8	15	32	254
29.86	8	25	5	29	26	206
29.88	20	27	0	26	24	186
29.9	12	16	3	27	23	192
29.92	13	23	10	33	22	198
29.94	12	16	2	25	12	132
29.96	12	21	4	22	11	126
29.98	6	13	5	16	9	120
30	10	19	4	22	9	122
30.02	7	25	2	9	10	102
30.04	3	20	3	8	6	106
30.06	3	11	5	7	5	104
30.08	8	6	4	8	10	98
30.1	3	14	5	5	2	86
30.12	3	7	3	4	3	90
30.14	8	7	4	3	7	76
30.16	2	4	1	3	3	88
30.18	2	6	6	6	6	104
30.2	2	7	2	4	9	78
30.22	6	7	3	5	3	74
30.24	1	2	5	1	6	88
30.26	4	5	5	3	6	76
30.28	2	3	3	1	3	76
30.3	3	3	3	2	2	82
30.32	5	5	3	5	8	84
30.34	6	5	10	6	1	74
30.36	4	3	6	8	4	88
30.38	1	4	4	2	3	94
30.4	3	4	6	3	1	72
30.42	5	4	1	5	7	74
30.44	5	2	5	4	5	76
30.46	7	4	3	2	2	76
30.48	0	4	3	2	9	76
30.5	4	1	4	3	5	78
30.52	5	2	5	3	4	82
30.54	2	7	9	7	2	78
30.56	3	5	4	4	6	86
30.58	4	1	6	3	6	82
30.6	0	3	4	6	5	94
30.62	4	8	7	9	7	92
30.64	2	5	8	5	4	74
30.66	2	8	8	5	11	90
30.68	2	5	9	3	9	70
30.7	6	4	8	9	8	72
30.72	0	10	8	6	7	78
30.74	4	10	10	9	16	66
30.76	6	6	14	7	16	70
30.78	6	11	13	5	13	82
30.8	7	9	15	9	16	88
30.82	5	6	21	14	18	58
30.84	6	13	21	4	13	84
30.86	2	14	29	8	17	66
30.88	9	15	28	5	22	62
30.9	11	19	27	11	28	80
30.92	6	19	39	9	36	78
30.94	4	25	52	22	36	82
30.96	10	15	55	18	36	80
30.98	12	24	70	30	50	74
31	8	25	77	19	58	74
31.02	12	48	98	37	66	88
31.04	8	34	90	36	75	64
31.06	9	55	104	49	100	70
31.08	18	62	82	53	104	76
31.1	10	70	66	59	153	78
31.12	11	64	62	81	155	64
31.14	29	89	42	91	216	84
31.16	16	119	42	100	234	74
31.18	22	150	31	110	273	72
31.2	26	169	24	145	234	80
31.22	30	172	12	159	201	80
31.24	34	201	11	202	166	62
31.26	25	181	15	212	142	76
31.28	38	143	9	179	110	94
31.3	34	111	8	156	63	94
31.32	20	94	9	108	51	76
31.34	16	42	12	110	23	80
31.36	12	53	12	61	20	70
31.38	22	32	8	51	21	78
31.4	13	23	14	37	12	86
31.42	6	10	12	25	8	96
31.44	11	17	12	14	13	108
31.46	9	10	16	15	7	82
31.48	9	8	13	12	12	88
31.5	10	5	15	9	10	108
31.52	16	9	18	7	4	98
31.54	18	5	40	5	3	94
31.56	20	3	29	9	8	124
31.58	21	2	21	9	5	124
31.6	27	3	26	6	10	118
31.62	25	4	36	4	2	112
31.64	33	7	32	7	11	126
31.66	38	7	60	9	5	140
31.68	50	6	73	12	2	134
31.7	46	4	103	6	3	128
31.72	82	4	100	10	3	152
31.74	73	4	120	11	5	144
31.76	91	3	129	6	5	156
31.78	102	3	152	7	7	164
31.8	128	7	147	7	3	138
31.82	161	5	130	13	3	192
31.84	190	6	97	16	4	206
31.86	227	4	90	15	9	190
31.88	246	4	82	12	5	242
31.9	257	4	47	20	4	228
31.92	232	2	52	20	8	278
31.94	206	3	37	30	6	286
31.96	155	3	32	19	3	294
31.98	165	4	27	27	6	318
32	105	6	19	26	6	342
32.02	105	4	22	20	3	332
32.04	77	5	42	18	5	308
32.06	61	2	33	8	8	288
32.08	63	2	27	15	7	254
32.1	46	5	45	23	9	216
32.12	46	3	53	13	5	166
32.14	49	6	60	25	7	152
32.16	56	7	73	23	5	140
32.18	57	12	81	12	5	102
32.2	66	7	81	14	6	112
32.22	80	9	70	11	8	108
32.24	102	6	58	18	6	96
32.26	115	6	53	20	8	88
32.28	127	4	40	18	4	74
32.3	133	6	48	12	8	82
32.32	138	5	32	12	12	94
32.34	102	4	38	14	7	82
32.36	110	9	27	17	13	98
32.38	78	7	22	12	15	84
32.4	60	8	17	14	16	102
32.42	39	4	20	17	17	76
32.44	40	6	19	13	10	76
32.46	35	14	27	7	22	88
32.48	14	14	21	12	25	84
32.5	19	10	21	16	26	80
32.52	22	16	20	11	48	74
32.54	17	23	20	18	41	78
32.56	18	24	12	10	46	76
32.58	12	32	17	20	53	70
32.6	18	27	10	31	58	82
32.62	15	32	22	31	48	58
32.64	14	35	14	43	42	66
32.66	16	39	8	30	49	82
32.68	29	35	19	44	33	68
32.7	16	26	14	43	22	72
32.72	23	27	23	27	24	72
32.74	23	25	20	38	11	68
32.76	21	23	26	26	10	64
32.78	28	11	29	24	7	74
32.8	29	15	45	24	8	68
32.82	35	6	54	19	4	74
32.84	38	6	63	14	4	80
32.86	39	8	64	12	6	82
32.88	45	8	98	8	9	54
32.9	53	3	98	5	2	66
32.92	62	3	109	8	6	84
32.94	86	1	100	14	9	78
32.96	100	2	76	1	10	60
32.98	106	7	52	12	4	74
33	179	8	71	16	7	72
33.02	146	4	58	11	9	82
33.04	173	4	40	15	9	60
33.06	138	6	35	11	9	82
33.08	116	9	26	7	12	80
33.1	101	11	17	18	18	80
33.12	77	11	19	13	18	82
33.14	72	12	9	19	16	96
33.16	53	15	8	14	23	86
33.18	30	20	8	9	10	94
33.2	20	16	7	23	15	78
33.22	16	21	9	17	12	70
33.24	10	20	8	14	17	90
33.26	10	18	4	20	13	84
33.28	10	18	7	13	10	76
33.3	13	14	5	16	5	80
33.32	11	11	6	15	10	82
33.34	7	9	2	11	7	56
33.36	11	15	7	15	8	100
33.38	10	10	6	3	9	74
33.4	8	10	7	10	6	84
33.42	6	6	8	6	3	88
33.44	8	4	9	12	2	82
33.46	7	8	6	8	10	64
33.48	3	8	5	6	12	78
33.5	5	4	3	11	7	68
33.52	4	9	6	12	11	78
33.54	5	8	9	5	22	64
33.56	4	10	1	12	13	68
33.58	4	8	7	12	14	72
33.6	6	7	8	10	19	82
33.62	8	8	5	8	28	74
33.64	9	7	5	16	23	84
33.66	8	15	10	12	17	70
33.68	6	11	6	8	16	64
33.7	7	17	2	13	9	78
33.72	7	13	2	13	13	76
33.74	7	9	9	14	7	74
33.76	4	16	7	7	4	84
33.78	2	9	14	11	3	72
33.8	5	4	4	10	8	68
33.82	7	4	11	9	10	72
33.84	8	3	7	4	8	76
33.86	5	3	4	6	4	74
33.88	9	5	14	7	4	72
33.9	7	8	11	7	2	72
33.92	17	2	22	2	5	88
33.94	16	1	22	4	7	86
33.96	16	4	21	5	3	98
33.98	11	6	18	5	2	92
34	22	4	26	6	4	96
34.02	21	8	30	6	7	100
34.04	19	6	44	5	5	118
34.06	33	9	37	7	4	110
34.08	28	4	20	10	2	82
34.1	34	6	32	11	12	112
34.12	37	2	42	14	15	106
34.14	65	6	32	8	14	116
34.16	61	6	22	11	14	128
34.18	60	8	33	10	10	124
34.2	54	16	32	10	26	144
34.22	45	13	24	5	21	142
34.24	53	17	23	12	20	142
34.26	31	8	26	10	19	144
34.28	44	11	31	12	19	170
34.3	23	15	34	20	32	176
34.32	26	19	55	18	32	162
34.34	11	12	50	14	34	168
34.36	16	22	58	17	50	172
34.38	12	23	68	25	61	170
34.4	19	36	64	25	70	180
34.42	13	46	68	35	94	206
34.44	16	47	62	36	118	214
34.46	16	55	50	34	151	216
34.48	22	71	36	41	173	204
34.5	26	66	40	51	177	214
34.52	28	109	24	83	189	214
34.54	18	97	25	98	155	212
34.56	26	129	9	96	142	204
34.58	34	124	13	130	108	200
34.6	20	108	7	146	96	212
34.62	35	128	8	149	69	178
34.64	23	96	10	136	54	176
34.66	21	92	9	145	44	146
34.68	19	68	8	112	20	160
34.7	12	49	4	116	22	144
34.72	9	45	3	88	16	122
34.74	8	33	5	63	19	114
34.76	12	22	6	67	9	102
34.78	6	21	5	37	9	110
34.8	8	18	8	27	7	94
34.82	3	7	5	25	3	92
34.84	4	13	4	17	10	78
34.86	3	10	5	12	11	86
34.88	7	6	8	12	3	76
34.9	7	5	4	8	9	70
34.92	1	9	5	9	6	58
34.94	2	7	6	9	3	82
34.96	0	4	5	9	6	60
34.98	3	7	10	7	5	62
35	9	13	8	6	6	68
35.02	5	5	9	5	5	80
35.04	2	4	10	6	5	72
35.06	5	5	14	11	11	74
35.08	3	9	15	12	5	70
35.1	2	5	5	5	19	76
35.12	3	11	14	10	13	60
35.14	6	15	10	14	18	84
35.16	6	9	14	9	21	78
35.18	2	14	14	9	26	90
35.2	9	15	11	18	18	78
35.22	9	13	4	12	19	68
35.24	5	13	10	9	23	60
35.26	4	19	10	13	21	74
35.28	4	16	4	12	19	92
35.3	6	15	9	14	34	88
35.32	5	14	8	14	16	80
35.34	9	22	11	19	15	86
35.36	6	14	8	22	17	104
35.38	9	18	13	19	19	110
35.4	7	10	7	16	15	104
35.42	9	12	10	14	8	118
35.44	13	12	10	18	13	124
35.46	5	12	17	16	14	110
35.48	10	5	15	12	9	122
35.5	5	9	15	14	11	136
35.52	10	7	13	10	17	132
35.54	20	8	14	11	14	130
35.56	17	6	22	8	14	142
35.58	16	12	10	15	11	144
35.6	19	10	25	7	15	158
35.62	19	14	15	14	18	144
35.64	17	10	19	18	11	140
35.66	15	13	9	10	25	142
35.68	13	13	16	11	25	158
35.7	13	22	4	17	31	136
35.72	14	17	8	21	29	124
35.74	9	12	11	22	33	114
35.76	10	29	4	31	27	122
35.78	12	34	5	30	24	120
35.8	15	25	9	25	30	90
35.82	11	27	8	27	24	116
35.84	17	18	10	29	18	98
35.86	10	12	6	25	10	100
35.88	5	16	6	26	12	80
35.9	8	7	7	12	8	92
35.92	4	11	5	20	8	108
35.94	10	12	7	17	7	96
35.96	2	8	8	9	13	76
35.98	4	6	9	3	9	80
36	3	7	5	9	8	98
36.02	5	10	6	11	25	82
36.04	8	10	4	5	9	134
36.06	4	12	3	13	17	124
36.08	4	9	7	9	19	118
36.1	5	9	6	15	9	118
36.12	3	9	4	9	5	128
36.14	6	7	5	11	10	130
36.16	3	14	3	12	6	128
36.18	10	5	8	10	6	154
36.2	9	10	3	13	1	140
36.22	7	7	9	12	6	140
36.24	4	5	8	11	5	142
36.26	4	6	4	12	4	132
36.28	7	5	6	8	5	176
36.3	5	2	8	11	4	142
36.32	4	3	8	6	2	166
36.34	5	5	6	15	8	170
36.36	10	2	10	9	6	172
36.38	1	2	5	10	2	192
36.4	9	7	6	8	4	204
36.42	8	5	6	12	8	184
36.44	8	3	3	4	4	182
36.46	5	4	5	8	3	178
36.48	11	5	8	6	6	182
36.5	11	3	5	8	5	170
36.52	10	3	2	12	10	160
36.54	8	4	4	9	3	124
36.56	7	6	4	11	5	130
36.58	6	7	9	8	4	108
36.6	8	3	3	10	3	108
36.62	7	7	2	10	3	106
36.64	9	12	4	9	5	108
36.66	7	7	4	8	5	90
36.68	5	6	3	6	7	78
36.7	4	3	7	10	7	84
36.72	5	7	4	5	7	112
36.74	6	4	2	7	3	112
36.76	6	6	3	5	5	114
36.78	3	5	5	4	7	82
36.8	5	1	2	7	4	88
36.82	5	2	3	7	7	92
36.84	3	7	3	7	4	98
36.86	4	5	2	4	8	104
36.88	7	7	2	11	3	78
36.9	5	2	3	5	4	78
36.92	8	3	3	3	1	82
36.94	2	2	2	5	2	78
36.96	3	3	3	6	6	88
36.98	5	4	1	8	3	102
37	3	2	10	4	7	102
37.02	8	6	7	1	2	98
37.04	1	3	6	7	6	102
37.06	6	5	3	9	2	104
37.08	1	6	8	2	9	116
37.1	4	4	5	7	4	116
37.12	2	3	6	6	5	124
37.14	4	3	10	6	1	120
37.16	4	6	9	8	3	138
37.18	7	8	9	4	10	136
37.2	8	3	12	3	7	100
37.22	3	4	3	10	11	108
37.24	2	2	4	10	9	114
37.26	3	3	5	5	11	100
37.28	4	9	11	5	4	94
37.3	5	5	8	9	8	96
37.32	3	15	8	11	9	90
37.34	0	10	12	13	8	66
37.36	6	8	14	13	15	66
37.38	6	7	13	12	23	74
37.4	2	15	18	10	13	64
37.42	3	15	17	4	13	70
37.44	4	10	10	15	21	58
37.46	1	11	6	14	34	80
37.48	7	10	4	14	30	62
37.5	7	19	4	8	23	68
37.52	8	15	6	11	26	86
37.54	6	18	3	17	33	76
37.56	4	19	4	22	25	74
37.58	10	21	11	13	12	86
37.6	11	18	1	13	10	92
37.62	7	13	6	23	10	88
37.64	7	22	6	15	12	74
37.66	6	10	14	25	16	92
37.68	6	13	16	18	11	90
37.7	9	9	25	12	7	90
37.72	2	11	14	15	3	86
37.74	3	4	14	6	2	94
37.76	5	7	9	4	10	68
37.78	4	7	17	12	11	70
37.8	3	8	12	12	5	48
37.82	5	6	8	8	7	60
37.84	6	8	14	8	8	42
37.86	9	6	10	6	13	64
37.88	2	11	6	8	15	54
37.9	4	9	10	4	9	56
37.92	5	7	9	3	12	64
37.94	3	9	5	7	19	56
37.96	4	15	6	9	19	42
37.98	2	9	4	10	11	56
38	5	11	5	10	10	48
38.02	1	14	1	12	17	52
38.04	6	15	3	12	9	46
38.06	6	13	2	16	7	56
38.08	2	10	2	12	16	40
38.1	9	13	2	14	9	46
38.12	4	8	4	19	9	60
38.14	5	4	6	12	7	48
38.16	6	8	5	13	4	66
38.18	3	8	3	10	7	40
38.2	3	4	3	8	3	52
38.22	5	6	2	11	3	56
38.24	2	3	2	3	4	58
38.26	3	7	3	3	1	60
38.28	6	1	0	5	3	52
38.3	6	1	1	3	5	68
38.32	4	3	3	2	6	68
38.34	7	3	3	6	2	62
38.36	4	1	1	9	5	60
38.38	3	4	3	5	5	68
38.4	0	0	3	7	5	62
38.42	6	3	3	4	2	76
38.44	0	1	4	3	1	60
38.46	2	1	3	5	3	46
38.48	5	6	4	4	1	54
38.5	6	1	1	2	1	66
38.52	7	6	2	4	3	64
38.54	7	2	1	3	5	52
38.56	6	7	6	10	2	52
38.58	3	1	4	9	4	64
38.6	4	4	1	3	5	56
38.62	5	2	2	1	1	56
38.64	3	5	1	3	11	54
38.66	0	4	3	3	3	58
38.68	2	4	6	2	2	62
38.7	4	1	6	3	4	56
38.72	0	4	6	3	5	68
38.74	3	4	0	0	2	70
38.76	6	2	6	3	4	66
38.78	3	3	3	4	5	56
38.8	3	2	3	4	5	76
38.82	3	4	7	2	4	58
38.84	1	5	5	2	5	54
38.86	2	4	3	6	2	64
38.88	3	3	1	5	1	62
38.9	5	4	4	1	2	62
38.92	3	1	3	3	3	64
38.94	5	2	4	6	4	60
38.96	4	2	2	9	4	64
38.98	2	3	5	6	7	60
39	3	5	3	3	4	64
39.02	2	4	4	2	3	68
39.04	6	0	6	5	6	66
39.06	2	1	3	2	3	60
39.08	7	0	8	2	4	78
39.1	3	2	9	3	3	80
39.12	9	4	6	1	2	88
39.14	5	4	12	7	0	84
39.16	8	4	7	6	1	88
39.18	4	3	9	5	6	110
39.2	11	6	12	4	5	104
39.22	12	1	17	5	1	122
39.24	20	5	7	3	6	128
39.26	12	5	7	3	4	140
39.28	14	5	6	1	3	142
39.3	27	4	9	10	7	150
39.32	25	5	11	6	8	156
39.34	15	3	10	8	5	224
39.36	15	6	6	4	8	226
39.38	12	3	8	11	7	192
39.4	12	5	7	14	3	236
39.42	7	7	12	10	5	248
39.44	13	0	9	7	6	232
39.46	12	5	11	8	6	226
39.48	7	6	7	20	8	270
39.5	7	4	6	11	4	232
39.52	11	5	10	8	9	220
39.54	13	3	8	15	2	218
39.56	9	4	10	18	6	236
39.58	13	9	12	14	9	224
39.6	16	5	10	10	1	212
39.62	11	4	13	16	8	252
39.64	13	6	17	10	5	264
39.66	12	12	25	13	10	260
39.68	17	13	25	11	6	324
39.7	19	7	25	13	11	296
39.72	25	11	28	13	18	312
39.74	27	9	57	11	11	320
39.76	26	7	96	13	9	334
39.78	29	11	90	17	7	370
39.8	40	14	80	21	12	308
39.82	51	7	50	24	17	330
39.84	51	14	67	20	25	290
39.86	59	11	57	20	28	308
39.88	73	15	70	30	22	272
39.9	85	23	42	41	37	234
39.92	70	29	33	22	39	206
39.94	68	23	20	35	54	194
39.96	68	22	17	39	40	172
39.98	43	22	13	37	46	124
40	38	32	12	33	42	116
40.02	44	24	8	29	26	98
40.04	33	27	6	30	22	108
40.06	30	19	7	29	27	102
40.08	22	16	7	20	22	80
40.1	13	13	5	15	19	96
40.12	8	10	8	16	19	66
40.14	7	14	8	16	18	68
40.16	6	14	8	13	8	92
40.18	13	5	3	13	12	88
40.2	4	10	4	8	16	88
40.22	11	13	5	15	14	82
40.24	8	10	10	14	12	72
40.26	7	15	6	7	12	70
40.28	8	13	5	11	4	100
40.3	8	4	8	12	9	96
40.32	3	4	6	12	12	80
40.34	9	14	7	8	10	94
40.36	2	4	4	8	3	84
40.38	6	7	10	8	8	98
40.4	5	5	5	5	10	120
40.42	7	8	2	11	11	104
40.44	4	6	9	12	9	120
40.46	4	7	11	11	4	116
40.48	5	3	8	5	6	110
40.5	10	2	9	13	4	88
40.52	11	3	8	8	7	128
40.54	8	5	9	9	6	136
40.56	6	4	5	11	5	126
40.58	5	5	5	5	3	140
40.6	3	2	6	4	6	126
40.62	10	3	10	12	1	116
40.64	4	4	7	11	7	156
40.66	7	5	6	4	5	160
40.68	7	2	8	9	9	174
40.7	6	2	6	5	1	194
40.72	3	3	4	8	8	152
40.74	2	6	7	10	6	182
40.76	7	10	7	9	5	172
40.78	8	7	9	8	4	128
40.8	2	6	5	7	12	126
40.82	7	5	5	9	3	126
40.84	4	3	6	13	9	98
40.86	8	3	6	13	3	112
40.88	11	11	8	7	8	92
40.9	6	9	4	5	8	74
40.92	8	7	8	15	4	104
40.94	7	8	10	3	10	88
40.96	6	14	6	6	6	84
40.98	9	7	6	14	15	68
41	5	7	9	8	5	74
41.02	4	11	9	8	11	86
41.04	4	10	13	6	14	58
41.06	5	9	8	6	12	90
41.08	5	6	19	9	17	78
41.1	12	13	10	8	13	96
41.12	4	6	19	7	13	94
41.14	3	12	17	13	21	106
41.16	3	12	16	11	19	100
41.18	6	16	17	9	36	108
41.2	4	8	8	10	34	108
41.22	9	20	11	13	43	104
41.24	4	14	10	9	29	112
41.26	7	23	7	14	44	104
41.28	8	27	11	31	18	106
41.3	10	24	4	27	14	114
41.32	6	29	3	35	24	104
41.34	14	24	4	29	19	94
41.36	8	25	5	26	12	96
41.38	7	36	0	34	12	84
41.4	6	30	2	30	9	84
41.42	8	31	3	26	4	80
41.44	5	23	7	19	2	72
41.46	3	10	6	10	8	86
41.48	3	14	5	25	8	90
41.5	4	14	7	12	11	82
41.52	7	18	6	13	5	102
41.54	4	5	5	12	2	100
41.56	4	7	8	14	6	110
41.58	1	7	7	5	3	80
41.6	7	4	8	10	7	120
41.62	5	7	10	5	6	116
41.64	5	7	12	4	6	102
41.66	3	4	8	6	13	126
41.68	5	6	19	6	13	134
41.7	4	10	13	8	8	124
41.72	4	9	9	7	20	126
41.74	10	7	13	10	14	136
41.76	8	17	18	10	24	114
41.78	6	15	11	12	23	108
41.8	8	12	12	14	25	104
41.82	7	12	10	19	34	116
41.84	17	20	8	16	29	82
41.86	14	25	7	19	26	102
41.88	7	24	7	21	25	98
41.9	13	21	9	19	22	76
41.92	9	22	15	21	14	84
41.94	12	18	14	26	15	78
41.96	16	13	14	27	4	70
41.98	11	13	13	26	8	74
42	13	15	20	22	3	90
42.02	13	8	14	17	6	78
42.04	16	7	16	22	7	86
42.06	17	2	10	14	9	104
42.08	18	5	9	10	11	86
42.1	19	4	6	13	3	106
42.12	14	5	5	3	2	98
42.14	19	5	11	11	2	102
42.16	14	5	12	12	8	116
42.18	12	5	5	8	5	116
42.2	22	3	5	11	2	126
42.22	12	5	6	3	6	146
42.24	12	6	1	4	5	146
42.26	7	3	5	2	3	138
42.28	11	3	7	6	4	150
42.3	10	2	7	7	7	150
42.32	9	5	4	9	6	180
42.34	8	4	8	5	6	178
42.36	4	3	8	2	6	136
42.38	10	1	8	4	7	152
42.4	9	2	6	7	2	168
42.42	9	3	5	5	6	164
42.44	19	2	3	10	6	162
42.46	12	1	5	3	10	160
42.48	8	4	4	4	12	172
42.5	11	3	4	8	6	144
42.52	10	7	5	9	10	162
42.54	12	4	6	3	7	162
42.56	18	3	1	6	4	146
42.58	10	7	6	7	4	150
42.6	6	6	4	11	5	130
42.62	8	10	3	7	4	108
42.64	11	7	3	8	5	116
42.66	7	8	6	9	10	128
42.68	9	4	3	4	6	114
42.7	8	8	6	4	1	106
42.72	9	4	3	9	3	78
42.74	4	6	5	1	7	104
42.76	5	9	7	5	6	102
42.78	13	11	10	14	3	108
42.8	4	8	7	4	7	100
42.82	6	5	5	5	3	136
42.84	1	7	8	5	7	128
42.86	1	7	7	7	8	146
42.88	6	8	6	5	2	110
42.9	7	5	3	6	3	132
42.92	7	7	5	8	2	116
42.94	7	7	7	8	5	122
42.96	8	11	4	6	12	144
42.98	13	4	10	11	4	146
43	6	3	5	8	6	118
43.02	7	13	6	6	13	126
43.04	11	22	3	7	11	118
43.06	6	8	3	12	5	104
43.08	8	2	6	17	7	100
43.1	5	12	4	23	8	92
43.12	8	7	4	10	8	86
43.14	4	10	6	7	9	88
43.16	4	9	3	10	6	84
43.18	7	6	3	9	10	78
43.2	4	5	2	5	2	82
43.22	5	2	4	9	7	76
43.24	8	7	6	15	8	92
43.26	5	7	8	8	4	72
43.28	3	6	2	5	5	72
43.3	1	5	9	5	8	86
43.32	4	8	6	6	5	98
43.34	4	2	9	4	7	108
43.36	4	10	13	3	6	110
43.38	3	1	17	4	6	106
43.4	3	0	12	5	10	106
43.42	2	3	17	4	5	114
43.44	2	10	15	8	5	110
43.46	2	6	10	8	11	138
43.48	6	7	14	9	6	124
43.5	6	8	13	7	13	120
43.52	4	4	13	12	12	128
43.54	4	9	9	7	21	122
43.56	8	10	15	7	15	120
43.58	4	9	13	15	21	112
43.6	2	14	11	8	21	112
43.62	7	19	9	20	24	114
43.64	8	18	11	20	22	108
43.66	3	17	11	18	21	102
43.68	7	19	9	18	23	86
43.7	8	14	14	17	19	90
43.72	5	20	12	28	16	90
43.74	10	14	13	18	18	90
43.76	6	14	14	26	15	78
43.78	7	14	11	23	13	94
43.8	5	12	16	23	17	92
43.82	10	16	14	17	24	94
43.84	8	14	20	16	16	102
43.86	12	15	9	15	11	94
43.88	9	9	16	14	10	128
43.9	8	16	13	15	11	106
43.92	13	12	18	9	11	110
43.94	19	9	18	13	16	94
43.96	15	11	8	14	17	104
43.98	16	11	13	11	14	116
44	22	13	13	17	17	122
44.02	17	11	11	11	21	114
44.04	15	12	9	6	19	114
44.06	15	8	8	13	17	94
44.08	18	17	8	15	15	94
44.1	14	15	9	8	11	96
44.12	12	18	2	12	25	90
44.14	5	12	4	15	11	72
44.16	7	18	7	17	12	102
44.18	10	7	4	24	13	88
44.2	12	10	3	17	8	72
44.22	5	13	5	13	4	62
44.24	6	8	8	12	8	68
44.26	4	6	7	11	5	64
44.28	11	12	1	11	3	76
44.3	2	11	7	14	4	72
44.32	4	9	6	18	11	72
44.34	1	8	2	9	8	60
44.36	4	7	5	7	4	84
44.38	7	9	3	7	5	74
44.4	9	5	8	7	7	74
44.42	3	3	2	5	7	84
44.44	5	6	13	8	2	78
44.46	4	2	14	3	6	76
44.48	5	6	13	11	4	76
44.5	10	11	10	6	9	56
44.52	7	7	11	8	7	82
44.54	3	8	9	7	7	72
44.56	4	8	21	10	14	78
44.58	5	12	9	10	14	66
44.6	6	15	8	5	25	64
44.62	7	15	8	9	20	54
44.64	6	22	4	5	22	56
44.66	3	19	18	7	27	64
44.68	10	9	4	10	27	70
44.7	5	13	8	16	20	64
44.72	5	19	6	14	23	62
44.74	10	23	8	19	17	60
44.76	6	20	8	20	22	52
44.78	7	18	9	22	27	74
44.8	9	16	6	19	8	66
44.82	4	12	6	18	12	72
44.84	4	16	6	16	18	62
44.86	5	14	6	18	15	68
44.88	5	11	8	17	18	68
44.9	4	7	7	21	14	72
44.92	8	16	8	28	14	38
44.94	3	15	5	12	10	74
44.96	6	12	6	18	10	58
44.98	3	14	5	16	11	64
45	5	11	8	9	11	66
45.02	8	6	5	16	13	64
45.04	3	11	5	12	11	64
45.06	3	11	4	17	7	58
45.08	7	9	6	15	12	54
45.1	3	11	3	14	7	70
45.12	5	16	5	5	9	58
45.14	1	9	13	10	9	56
45.16	7	6	4	13	6	60
45.18	7	8	8	11	11	52
45.2	6	4	9	7	4	56
45.22	5	4	9	13	3	60
45.24	5	5	7	9	6	58
45.26	9	7	7	10	7	46
45.28	3	5	12	12	3	46
45.3	7	3	16	8	8	46
45.32	10	7	18	5	11	46
45.34	11	6	14	6	9	62
45.36	14	4	15	7	6	54
45.38	10	7	7	5	13	58
45.4	19	9	6	9	16	52
45.42	11	15	9	9	27	66
45.44	7	17	10	8	19	66
45.46	13	17	10	6	21	68
45.48	14	16	6	12	24	74
45.5	11	16	4	16	18	84
45.52	9	13	6	12	15	78
45.54	9	15	8	11	16	86
45.56	7	12	3	12	21	92
45.58	9	7	11	20	7	88
45.6	4	11	10	21	19	104
45.62	10	5	11	15	9	102
45.64	7	11	23	20	11	78
45.66	12	13	18	12	3	74
45.68	6	6	4	12	8	86
45.7	10	9	14	11	11	92
45.72	4	3	9	9	7	88
45.74	6	9	4	15	7	78
45.76	5	9	12	8	4	78
45.78	6	7	9	7	7	82
45.8	3	9	8	6	3	72
45.82	5	4	6	3	3	62
45.84	4	6	5	2	10	68
45.86	4	4	1	6	9	60
45.88	4	4	3	7	1	56
45.9	9	3	2	2	3	64
45.92	5	6	1	3	6	68
45.94	4	2	4	3	4	70
45.96	5	3	7	2	4	72
45.98	7	3	6	3	1	64
46	4	4	6	5	3	64
46.02	3	5	3	5	1	66
46.04	7	5	6	4	7	90
46.06	2	6	7	3	7	78
46.08	0	2	4	5	11	102
46.1	3	2	2	8	1	76
46.12	2	6	6	2	5	96
46.14	6	6	4	2	6	98
46.16	6	5	5	3	10	104
46.18	5	5	2	6	4	76
46.2	7	4	6	6	4	104
46.22	8	3	5	10	4	106
46.24	7	6	1	8	9	102
46.26	9	5	11	6	6	82
46.28	5	3	6	12	8	82
46.3	6	5	6	2	10	76
46.32	5	7	3	12	6	82
46.34	2	2	9	6	7	82
46.36	5	2	7	6	6	82
46.38	7	4	3	6	9	100
46.4	6	4	5	7	5	120
46.42	6	6	11	2	4	96
46.44	4	5	10	0	4	118
46.46	7	3	12	4	5	106
46.48	8	8	5	5	4	130
46.5	6	8	12	4	2	120
46.52	6	5	7	5	6	126
46.54	16	9	15	5	2	134
46.56	16	3	22	4	2	162
46.58	18	5	20	5	7	134
46.6	7	6	34	4	7	176
46.62	12	6	33	3	10	200
46.64	11	10	44	8	8	164
46.66	25	5	50	4	5	156
46.68	34	7	46	3	8	210
46.7	55	7	58	5	9	176
46.72	52	2	33	9	6	174
46.74	72	5	54	10	11	216
46.76	77	8	39	22	10	198
46.78	93	6	40	10	17	152
46.8	78	3	20	11	14	154
46.82	94	5	38	23	16	152
46.84	90	3	21	15	14	154
46.86	66	8	23	19	14	124
46.88	77	13	24	17	17	140
46.9	46	13	32	17	20	120
46.92	45	9	18	20	17	114
46.94	37	12	21	17	20	108
46.96	41	14	36	14	17	84
46.98	24	12	25	20	16	80
47	25	16	21	17	30	76
47.02	10	10	22	22	36	82
47.04	12	18	20	15	44	78
47.06	5	26	11	15	43	62
47.08	12	40	18	16	63	72
47.1	7	35	14	25	55	76
47.12	10	39	18	17	59	62
47.14	11	35	18	17	56	68
47.16	9	46	14	40	44	48
47.18	4	33	7	29	45	68
47.2	9	53	9	49	39	62
47.22	10	22	11	58	35	64
47.24	10	34	9	52	32	70
47.26	10	26	7	46	24	74
47.28	3	28	2	41	15	74
47.3	5	21	3	37	14	88
47.32	8	20	3	45	13	80
47.34	9	15	6	28	8	74
47.36	4	13	5	24	12	74
47.38	4	8	2	31	12	86
47.4	7	9	4	23	4	86
47.42	7	8	5	16	5	88
47.44	5	10	3	9	7	94
47.46	2	9	4	13	3	116
47.48	3	6	4	9	3	108
47.5	2	5	2	10	3	106
47.52	2	4	5	5	3	138
47.54	6	2	8	9	6	120
47.56	6	5	3	7	3	142
47.58	5	3	2	6	6	162
47.6	7	6	3	7	10	146
47.62	4	7	8	7	1	158
47.64	6	6	4	5	7	158
47.66	6	5	8	9	4	196
47.68	8	9	6	5	4	194
47.7	7	10	10	9	8	212
47.72	10	3	8	6	8	180
47.74	7	9	4	5	4	226
47.76	9	9	5	3	7	224
47.78	4	6	16	10	4	224
47.8	4	8	14	4	12	226
47.82	14	5	16	5	4	230
47.84	13	12	10	10	10	238
47.86	15	12	17	14	1	192
47.88	12	11	14	15	5	192
47.9	10	9	17	13	7	168
47.92	14	9	17	19	11	146
47.94	10	6	23	27	13	166
47.96	16	8	27	20	11	156
47.98	19	14	30	9	18	134
48	17	16	32	11	20	126
48.02	24	22	40	9	15	98
48.04	7	23	40	16	27	100
48.06	13	21	37	11	35	104
48.08	21	28	26	19	33	98
48.1	26	26	41	14	40	84
48.12	34	27	22	18	37	84
48.14	44	30	19	11	36	64
48.16	44	34	23	21	48	76
48.18	44	25	14	25	32	60
48.2	38	30	18	34	24	80
48.22	32	27	21	25	23	72
48.24	29	31	8	47	24	84
48.26	20	23	11	38	19	82
48.28	24	25	7	36	16	76
48.3	28	21	14	46	14	74
48.32	20	23	13	32	11	82
48.34	15	16	4	30	16	88
48.36	17	15	15	31	16	76
48.38	16	13	16	27	10	84
48.4	7	13	18	24	9	64
48.42	4	10	18	25	20	70
48.44	5	14	25	9	20	90
48.46	4	13	14	17	34	82
48.48	5	16	14	14	27	94
48.5	6	17	14	11	32	80
48.52	6	17	15	17	39	84
48.54	15	27	10	14	33	78
48.56	8	23	15	19	38	88
48.58	11	23	17	21	26	86
48.6	7	13	15	22	21	76
48.62	9	17	13	19	23	82
48.64	20	26	9	18	16	74
48.66	15	18	10	22	22	84
48.68	29	20	6	34	15	58
48.7	18	17	6	32	15	80
48.72	17	23	5	25	12	56
48.74	17	11	3	27	5	58
48.76	9	8	6	25	7	64
48.78	13	16	3	17	6	52
48.8	16	12	5	20	9	54
48.82	7	7	7	14	2	58
48.84	9	9	4	13	3	44
48.86	6	7	3	14	4	48
48.88	4	5	4	10	4	56
48.9	6	1	4	7	3	50
48.92	5	6	1	13	5	52
48.94	8	2	7	3	1	46
48.96	8	5	2	6	3	42
48.98	2	6	2	5	3	62
49	4	2	1	9	5	62
49.02	8	0	4	4	5	60
49.04	7	1	8	5	3	48
49.06	3	3	6	4	2	48
49.08	3	9	6	2	3	50
49.1	5	5	4	3	1	56
49.12	3	1	3	5	7	54
49.14	4	4	7	1	2	72
49.16	3	2	6	3	4	66
49.18	3	6	8	7	4	48
49.2	5	2	8	4	2	56
49.22	5	6	7	5	5	72
49.24	5	2	8	3	10	40
49.26	9	5	6	5	2	46
49.28	8	3	7	3	2	64
49.3	5	3	7	2	3	36
49.32	15	4	22	9	2	56
49.34	21	0	20	5	2	58
49.36	12	5	27	8	4	66
49.38	15	6	35	6	2	54
49.4	14	3	28	9	4	64
49.42	23	2	49	6	3	72
49.44	24	2	43	2	4	92
49.46	33	3	49	4	4	78
49.48	40	8	46	10	3	84
49.5	47	3	46	4	5	74
49.52	57	4	49	7	6	82
49.54	74	5	35	11	2	82
49.56	104	6	29	10	1	94
49.58	117	2	30	15	5	70
49.6	110	4	28	5	3	90
49.62	76	8	31	10	3	100
49.64	62	4	26	14	6	84
49.66	49	5	21	3	4	82
49.68	47	3	15	3	6	102
49.7	54	4	9	5	4	106
49.72	45	4	9	8	3	116
49.74	37	8	11	9	7	100
49.76	26	4	4	1	9	108
49.78	19	10	12	8	12	126
49.8	14	11	9	11	12	134
49.82	13	7	3	15	14	122
49.84	6	10	11	6	12	124
49.86	10	9	12	13	12	108
49.88	6	9	5	9	16	132
49.9	11	12	8	10	11	118
49.92	9	16	12	13	14	122
49.94	8	10	9	17	14	142
49.96	10	13	5	11	10	116
[truncated: 1,002 more rows]
