# Supplementary material for: Crystallization of carboplatin-loaded onto microporous calcium phosphate using high-vacuum method: Characterization and release study
Source: PLoS One. 2020 Dec 8;15(12):e0242565. doi: 10.1371/journal.pone.0242565 (PMC7723252; doi:10.1371/journal.pone.0242565)
Supplement: S3 File — (XLSX) [file pone.0242565.s003.xlsx]

## Sheet: Plan1
Wavenumber	%T (HA)	%T (TCP)	%T (BCP)	%T (TCP/MgO)	%T (TCP/SiO2)	Wavenumber	%T (drug)
cm-1						cm-1
4000.36	101.956	75.2585	71.9252	81.0114	92.6563	4000	99.5634
3998.44	101.945	75.2703	71.9308	81.0059	92.6475	3999	99.5555
3996.51	101.931	75.2652	71.8745	80.9938	92.591	3998	99.5479
3994.58	101.946	75.2588	71.851	81.005	92.5627	3997	99.5406
3992.65	101.964	75.2656	71.8975	81.0183	92.563	3996	99.5336
3990.72	101.963	75.2651	71.8578	81.0144	92.5276	3995	99.5366
3988.79	102.026	75.3058	71.9462	81.073	92.6263	3994	99.5404
3986.86	102.031	75.3415	72.0142	81.0881	92.6872	3993	99.5364
3984.93	102.014	75.3269	71.9585	81.0931	92.6795	3992	99.5267
3983.01	101.999	75.2878	71.9158	81.0792	92.6743	3991	99.521
3981.08	102.022	75.2896	71.9557	81.092	92.6957	3990	99.5239
3979.15	102.034	75.3078	72.0173	81.0992	92.7108	3989	99.5299
3977.22	102.003	75.2994	71.9376	81.0698	92.635	3988	99.5299
3975.29	101.983	75.2736	71.8426	81.0473	92.5662	3987	99.5203
3973.36	102.024	75.2984	71.9266	81.0836	92.6113	3986	99.5045
3971.43	102.051	75.344	72.0177	81.1056	92.6503	3985	99.4898
3969.5	102.065	75.3713	72.0231	81.1274	92.6667	3984	99.4829
3967.57	102.088	75.3876	72.0617	81.1581	92.7244	3983	99.4835
3965.65	102.087	75.3938	72.0865	81.173	92.7558	3982	99.4823
3963.72	102.016	75.321	71.9011	81.1138	92.646	3981	99.4693
3961.79	102.032	75.2707	71.8334	81.1173	92.6411	3980	99.4438
3959.86	102.104	75.336	72.0647	81.1607	92.7728	3979	99.4162
3957.93	102.105	75.3969	72.1328	81.1643	92.7677	3978	99.4002
3956	102.111	75.4105	72.0987	81.1847	92.7553	3977	99.4044
3954.07	102.119	75.409	72.0975	81.2003	92.7598	3976	99.4275
3952.14	102.05	75.3369	71.8843	81.1375	92.6212	3975	99.459
3950.22	101.988	75.2178	71.5827	81.0528	92.4672	3974	99.4848
3948.29	102.054	75.2336	71.6987	81.0751	92.564	3973	99.496
3946.36	102.171	75.428	72.2375	81.1758	92.8468	3972	99.4941
3944.43	101.991	75.3833	71.9429	81.0323	92.5897	3971	99.488
3942.5	102.039	75.3058	71.6815	81.0942	92.5645	3970	99.4845
3940.57	102.273	75.5223	72.4536	81.2909	93.0451	3969	99.4829
3938.64	102.2	75.6273	72.5721	81.254	92.9708	3968	99.4802
3936.71	102.15	75.5594	72.2539	81.2685	92.8284	3967	99.4759
3934.78	101.985	75.3437	71.7826	81.1257	92.5676	3966	99.4715
3932.86	101.868	75.0961	71.1965	80.9992	92.2641	3965	99.4674
3930.93	102.146	75.2411	71.7514	81.1804	92.6819	3964	99.4651
3929	102.336	75.5932	72.5726	81.3257	93.0588	3963	99.4688
3927.07	102.174	75.6119	72.3511	81.2296	92.8358	3962	99.4801
3925.14	101.995	75.3402	71.5725	81.1109	92.4662	3961	99.4935
3923.21	102.238	75.4051	72.0536	81.3066	92.8794	3960	99.5001
3921.28	102.151	75.4857	72.2572	81.1994	92.8281	3959	99.497
3919.35	102.032	75.357	71.6969	81.1265	92.5323	3958	99.4898
3917.43	102.083	75.2895	71.6477	81.1572	92.5999	3957	99.4849
3915.5	102.385	75.6133	72.5787	81.4156	93.1192	3956	99.4851
3913.57	102.393	75.8669	73.0849	81.4477	93.2397	3955	99.4896
3911.64	102.253	75.7685	72.578	81.4062	92.9415	3954	99.496
3909.71	102.209	75.5921	72.2625	81.4136	92.8771	3953	99.5013
3907.78	101.987	75.3261	71.6735	81.2213	92.5405	3952	99.5046
3905.85	101.644	74.8428	70.4317	80.8966	91.9166	3951	99.5073
3903.92	101.754	74.6196	70.0736	80.9298	91.974	3950	99.5122
3901.99	102.147	75.0448	71.4213	81.1276	92.6908	3949	99.5217
3900.07	102.328	75.5459	72.3137	81.2367	92.956	3948	99.5351
3898.14	102.715	76.0597	73.3806	81.6224	93.5608	3947	99.5462
3896.21	102.649	76.2458	73.7798	81.6208	93.6015	3946	99.5477
3894.28	102.112	75.8051	72.3839	81.2479	92.7073	3945	99.5384
3892.35	101.862	75.2047	70.8933	81.1052	92.1593	3944	99.5268
3890.42	102.406	75.4065	71.9344	81.5631	93.0529	3943	99.5222
3888.49	102.436	75.8214	73.0786	81.5217	93.365	3942	99.5204
3886.56	101.787	75.3487	71.1655	81.0242	92.1349	3941	99.5078
3884.64	102.335	75.3517	71.5238	81.5484	92.8795	3940	99.4837
3882.71	102.287	75.6583	72.6527	81.362	93.1713	3939	99.4624
3880.78	102.023	75.5061	71.5818	81.1942	92.4714	3938	99.4522
3878.85	102.658	75.868	72.9179	81.7752	93.5358	3937	99.4452
3876.92	102.444	76.0682	73.4225	81.5647	93.4267	3936	99.4339
3874.99	101.92	75.5335	71.4442	81.1954	92.3172	3935	99.4249
3873.06	102.205	75.3125	71.3272	81.445	92.6834	3934	99.4312
3871.13	101.897	75.1224	71.0491	81.0455	92.3258	3933	99.456
3869.2	102.458	75.4121	71.5531	81.5696	92.8878	3932	99.4898
3867.28	102.778	76.0554	73.5697	81.7332	93.7876	3931	99.5192
3865.35	102.174	75.8002	72.0641	81.277	92.6174	3930	99.5369
3863.42	102.534	75.7244	72.0468	81.6525	93.0878	3929	99.5435
3861.49	102.745	76.0457	73.256	81.77	93.6082	3928	99.5398
3859.56	102.633	76.1582	73.3793	81.7072	93.4548	3927	99.5264
3857.63	102.125	75.6801	71.9541	81.3195	92.5896	3926	99.5119
3855.7	101.491	74.7286	69.5054	80.8494	91.4729	3925	99.5064
3853.77	101.513	73.9598	67.864	80.9354	91.2676	3924	99.5077
3851.85	103.494	75.8087	73.288	82.3901	94.5967	3923	99.5064
3849.92	103.553	77.1849	76.139	82.2955	95.026	3922	99.5038
3847.99	102.883	76.8605	74.5532	81.906	93.8036	3921	99.506
3846.06	102.324	76.0502	72.6279	81.5579	92.8985	3920	99.5084
3844.13	102.076	75.4119	71.2681	81.4014	92.4367	3919	99.5049
3842.2	102.171	75.2442	71.2117	81.4331	92.6232	3918	99.5009
3840.27	102.081	75.1805	70.9674	81.2618	92.4548	3917	99.5025
3838.34	102.335	75.2934	71.026	81.469	92.6914	3916	99.5033
3836.42	102.923	75.9751	72.879	81.953	93.7535	3915	99.4942
3834.49	102.918	76.4236	73.7969	81.9514	93.8837	3914	99.479
3832.56	102.637	76.2753	73.1278	81.7924	93.3932	3913	99.4684
3830.63	102.707	76.1717	73.0809	81.9286	93.4985	3912	99.466
3828.7	102.525	76.0493	73.0189	81.756	93.3363	3911	99.4672
3826.77	102.325	75.776	72.1442	81.6239	92.881	3910	99.47
3824.84	102.466	75.7482	72.3784	81.7447	93.1654	3909	99.4748
3822.91	101.86	75.2667	70.9496	81.1926	92.2192	3908	99.4808
3820.98	102.193	75.0167	70.1229	81.5613	92.3646	3907	99.4851
3819.06	103.098	76.0088	73.4442	82.163	94.1851	3906	99.4908
3817.13	102.401	76.0842	72.8101	81.5483	93.1026	3905	99.506
3815.2	102.817	76.1206	72.6481	82.1025	93.4632	3904	99.5331
3813.27	103.085	76.5668	74.582	82.2612	94.3217	3903	99.5603
3811.34	102.535	76.3648	73.6444	81.8491	93.3939	3902	99.5739
3809.41	102.106	75.7248	71.9729	81.5786	92.6472	3901	99.5744
3807.48	101.916	75.1207	70.564	81.4696	92.2216	3900	99.5709
3805.55	102.672	75.587	72.3199	82.0505	93.5043	3899	99.5671
3803.63	102.229	75.7101	72.3528	81.5191	92.9849	3898	99.5609
3801.7	102.11	75.3373	70.5648	81.5497	92.3051	3897	99.5541
3799.77	103.116	76.071	73.3146	82.3361	94.1448	3896	99.5512
3797.84	102.697	76.3883	73.8354	81.8759	93.6812	3895	99.5503
3795.91	102.634	76.241	72.966	81.9731	93.3108	3894	99.5488
3793.98	102.781	76.3123	73.7329	82.1231	93.7778	3893	99.5487
3792.05	102.456	76.1705	73.2915	81.8859	93.2992	3892	99.5502
3790.12	102.344	75.9177	72.6854	81.8531	93.0706	3891	99.5514
3788.19	102.252	75.7154	72.3892	81.7749	92.9535	3890	99.5525
3786.27	102.171	75.5674	72.0537	81.6829	92.7978	3889	99.5538
3784.34	102.305	75.6016	72.158	81.7917	92.9453	3888	99.5552
3782.41	102.382	75.7695	72.6814	81.8391	93.1631	3887	99.5567
3780.48	102.098	75.5703	71.8413	81.6032	92.6039	3886	99.5585
3778.55	102.512	75.714	72.2805	81.9845	93.1386	3885	99.5602
3776.62	102.694	76.1174	73.5386	82.0774	93.6203	3884	99.5617
3774.69	102.455	76.0976	73.1781	81.9134	93.1939	3883	99.563
3772.76	102.183	75.7352	72.2184	81.7198	92.7282	3882	99.5641
3770.84	101.979	75.2933	71.1307	81.5514	92.3068	3881	99.5652
3768.91	102.45	75.4904	71.919	81.9237	93.0061	3880	99.5662
3766.98	102.522	75.8656	72.9161	81.8749	93.2788	3879	99.5673
3765.05	102.507	75.9505	72.6915	81.9015	93.0761	3878	99.5684
3763.12	102.629	76.0877	73.2772	82.0182	93.4073	3877	99.5698
3761.19	102.117	75.7271	72.0328	81.5961	92.5148	3876	99.5713
3759.26	102.254	75.4772	71.392	81.7475	92.5167	3875	99.573
3757.33	102.578	75.7765	72.5194	81.9261	93.1351	3874	99.5747
3755.4	102.484	75.9639	72.7858	81.815	93.0122	3873	99.5764
3753.48	101.826	75.3313	70.6919	81.2886	91.7868	3872	99.5781
3751.55	101.918	74.7827	69.3151	81.4342	91.6559	3871	99.5797
3749.62	102.801	75.5126	71.7541	82.0538	93.2441	3870	99.5814
3747.69	103.036	76.4562	74.0051	82.1399	93.8554	3869	99.5828
3745.76	101.896	75.7704	71.3659	81.2083	91.8808	3868	99.5838
3743.83	102.518	75.6009	71.1614	81.9496	92.5282	3867	99.5845
3741.9	103.088	76.5853	74.8822	82.2128	94.1457	3866	99.5849
3739.97	102.217	76.3308	73.3863	81.5069	92.5933	3865	99.5849
3738.05	101.52	75.3791	70.6292	81.0376	91.2477	3864	99.5843
3736.12	101.176	74.5304	68.7168	80.7457	90.5094	3863	99.5832
3734.19	101.887	75.0289	70.7797	81.2097	91.8831	3862	99.5818
3732.26	102.226	75.9159	72.9957	81.5047	92.7403	3861	99.5803
3730.33	102.243	76.2024	73.7288	81.6629	92.9606	3860	99.5788
3728.4	101.473	75.6275	72.3348	81.0376	91.8671	3859	99.5773
3726.47	101.126	74.9821	70.6114	80.8197	91.094	3858	99.5759
3724.54	101.346	74.9637	71.0934	80.951	91.5822	3857	99.5747
3722.61	101.493	75.1956	71.6172	81.0277	91.7967	3856	99.5739
3720.69	101.839	75.5421	72.3314	81.3535	92.2626	3855	99.5734
3718.76	101.979	75.7633	72.7315	81.4851	92.4058	3854	99.5733
3716.83	102.081	75.85	72.7468	81.6138	92.4183	3853	99.5731
3714.9	101.784	75.5482	71.769	81.3542	91.8384	3852	99.572
3712.97	101.424	74.8951	69.8655	81.079	91.043	3851	99.5698
3711.04	101.865	74.8667	70.3764	81.4161	91.8407	3850	99.5668
3709.11	102.389	75.7003	73.1231	81.7606	93.1423	3849	99.5633
3707.18	102.224	76.0419	73.8959	81.6518	93.1006	3848	99.559
3705.26	101.745	75.6923	72.8906	81.3307	92.3935	3847	99.554
3703.33	101.323	75.0977	71.3763	81.0261	91.6577	3846	99.5483
3701.4	101.508	74.9568	71.2905	81.1996	91.8709	3845	99.5423
3699.47	101.841	75.385	72.7654	81.4203	92.5641	3844	99.5362
3697.54	101.606	75.4392	72.6254	81.1962	92.1625	3843	99.5303
3695.61	101.549	75.2677	72.0272	81.1826	91.9154	3842	99.5247
3693.68	101.377	75.0205	71.496	81.0034	91.6468	3841	99.5193
3691.75	101.141	74.604	70.1916	80.7972	91.0808	3840	99.5138
3689.83	101.44	74.5445	70.0361	81.0134	91.4116	3839	99.5082
3687.9	102.327	75.4558	72.4779	81.6916	92.8369	3838	99.5023
3685.97	102.552	76.2674	74.5968	81.8428	93.4815	3837	99.4958
3684.04	102.001	76.05	73.6317	81.4572	92.5762	3836	99.4885
3682.11	101.69	75.5726	72.4084	81.2883	92.0234	3835	99.4803
3680.18	101.43	75.1459	71.4106	81.0752	91.5795	3834	99.4711
3678.25	101.256	74.8258	70.6569	80.8898	91.2706	3833	99.461
3676.32	100.893	74.277	68.9692	80.5355	90.4868	3832	99.4501
3674.39	102.207	75.1872	71.7528	81.6303	92.5429	3831	99.4386
3672.47	102.087	76.038	73.9857	81.3576	92.9109	3830	99.4264
3670.54	101.366	75.502	71.3808	80.8962	91.3405	3829	99.4137
3668.61	102.126	75.7307	72.7986	81.6314	92.7264	3828	99.4006
3666.68	102.057	76.2155	74.5127	81.5584	93.1135	3827	99.3872
3664.75	101.483	75.9317	73.3796	81.2039	92.2364	3826	99.3736
3662.82	101.142	75.4664	72.3106	81.0421	91.7919	3825	99.3598
3660.89	100.934	75.21	71.9504	80.9179	91.6405	3824	99.3458
3658.96	100.629	74.9853	71.454	80.6871	91.3051	3823	99.3317
3657.04	100.326	74.6425	70.48	80.464	90.8306	3822	99.3177
3655.11	100.708	74.9138	71.5461	80.8256	91.6071	3821	99.3039
3653.18	100.343	75.0326	71.8901	80.438	91.3629	3820	99.29
3651.25	99.531	74.191	68.9464	79.7854	89.7672	3819	99.2758
3649.32	99.9017	73.8202	68.6135	80.0506	90.3289	3818	99.2611
3647.39	100.678	74.9227	72.1261	80.4942	91.9783	3817	99.2461
3645.46	100.803	75.8108	74.2362	80.6464	92.502	3816	99.2307
3643.53	100.072	75.4734	73.1328	80.152	91.5137	3815	99.2148
3641.6	99.6065	74.8607	71.675	79.8941	90.8131	3814	99.1981
3639.68	99.3254	74.4893	71.2325	79.6982	90.6201	3813	99.1808
3637.75	99.0623	74.2871	70.943	79.5163	90.3945	3812	99.1632
3635.82	98.7157	74.0383	70.5513	79.2369	90.0845	3811	99.1454
3633.89	98.3812	73.7312	69.9811	78.9672	89.7354	3810	99.1274
3631.96	98.002	73.4336	69.6155	78.6288	89.4739	3809	99.1097
3630.03	97.2293	72.6671	67.5612	77.9572	88.2995	3808	99.0926
3628.1	97.8387	72.8884	68.8266	78.5276	89.5018	3807	99.0758
3626.17	98.1346	74.0392	72.2851	78.6935	90.7681	3806	99.0593
3624.25	97.4673	73.9975	71.4401	78.2347	89.794	3805	99.0429
3622.32	96.8722	73.3302	69.6316	77.8197	88.8761	3804	99.0265
3620.39	96.4634	72.6827	68.0979	77.4688	88.1973	3803	99.0104
3618.46	96.6871	72.7445	68.685	77.6143	88.6788	3802	98.9951
3616.53	96.7258	73.2304	70.1386	77.5943	89.108	3801	98.9808
3614.6	96.2463	73.1238	69.4099	77.1877	88.3785	3800	98.9649
3612.67	96.0853	72.8692	68.8503	77.1234	88.2021	3799	98.9448
3610.74	95.7962	72.7449	69.0761	76.9062	88.2122	3798	98.9242
3608.81	95.2701	72.4122	68.3292	76.5114	87.6559	3797	98.9069
3606.89	95.176	72.3863	68.8551	76.505	87.9794	3796	98.8887
3604.96	94.8174	72.449	69.36	76.2688	87.9527	3795	98.8648
3603.03	94.2185	72.105	68.3841	75.8473	87.2401	3794	98.8357
3601.1	93.7694	71.6461	67.4024	75.5352	86.7537	3793	98.808
3599.17	93.5342	71.51	67.4642	75.3684	86.7446	3792	98.7858
3597.24	93.1219	71.3997	67.3074	75.0441	86.4056	3791	98.7669
3595.31	92.7133	71.1595	66.7813	74.7497	86.0017	3790	98.7485
3593.38	92.4688	71.1157	67.0048	74.6509	86.0805	3789	98.732
3591.46	92.0374	71.1058	67.0915	74.4305	85.9447	3788	98.7196
3589.53	91.2471	70.5964	65.594	73.8785	85.0002	3787	98.7102
3587.6	90.8538	70.1459	64.6701	73.6621	84.7243	3786	98.7033
3585.67	90.7747	70.6042	66.338	73.8302	85.6336	3785	98.7013
3583.74	90.0236	70.931	66.7228	73.6354	85.555	3784	98.7005
3581.81	88.7923	70.6552	65.411	73.3118	84.9355	3783	98.6895
3579.88	87.1104	70.2956	64.1036	73.0258	84.572	3782	98.6632
3577.95	84.4737	70.0972	62.8292	72.7507	84.3555	3781	98.6327
3576.02	80.1655	69.9522	61.0133	72.4286	84.114	3780	98.615
3574.1	74.0088	69.7987	58.7014	72.079	83.8932	3779	98.6142
3572.17	68.2855	69.6083	56.7108	71.6865	83.6256	3778	98.6112
3570.24	66.6637	69.1995	55.6465	71.1747	82.9836	3777	98.5935
3568.31	69.7794	68.5825	55.7382	70.7067	82.1849	3776	98.5819
3566.38	76.2792	68.5458	58.6223	70.8138	82.5193	3775	98.5899
3564.45	81.7773	69.1576	62.3862	71.0462	83.1853	3774	98.5992
3562.52	84.0977	69.2243	63.2904	70.9285	82.7764	3773	98.5893
3560.59	85.0908	68.8791	63.1032	70.7626	82.2852	3772	98.573
3558.67	85.6578	68.6244	63.2397	70.6318	82.067	3771	98.5799
3556.74	85.8943	68.4599	63.3183	70.4613	81.8219	3770	98.6164
3554.81	85.8155	68.1876	62.9343	70.1804	81.3812	3769	98.6491
3552.88	85.6583	67.9092	62.5191	69.9372	81.0454	3768	98.6482
3550.95	85.5659	67.8484	62.7527	69.8519	81.093	3767	98.6304
3549.02	85.2097	67.7268	62.6117	69.5567	80.8111	3766	98.6276
3547.09	84.7677	67.3702	61.806	69.1795	80.2614	3765	98.6369
3545.16	84.5296	67.2061	61.8283	69.0001	80.2168	3764	98.6328
3543.23	84.3371	67.3022	62.3376	68.9179	80.2945	3763	98.6128
3541.31	84.1133	67.2731	62.3457	68.7877	80.068	3762	98.602
3539.38	83.8872	67.0326	61.9238	68.5882	79.6439	3761	98.6102
3537.45	83.6899	66.74	61.4975	68.3518	79.2315	3760	98.622
3535.52	83.5756	66.5619	61.4269	68.1997	79.0259	3759	98.6309
3533.59	83.4267	66.4808	61.5327	68.0625	78.8851	3758	98.6438
3531.66	83.1545	66.261	61.1433	67.8357	78.4977	3757	98.6631
3529.73	82.9118	65.9825	60.7301	67.6159	78.1819	3756	98.6823
3527.8	82.6842	65.7718	60.5789	67.4044	77.9616	3755	98.6894
3525.88	82.4394	65.641	60.6352	67.1979	77.7683	3754	98.6833
3523.95	82.1208	65.4734	60.4434	66.9443	77.4146	3753	98.6753
3522.02	81.9244	65.3953	60.5012	66.8412	77.2903	3752	98.6943
3520.09	81.6417	65.294	60.4734	66.6784	77.0452	3751	98.7733
3518.16	81.3169	65.0803	60.1092	66.4851	76.6516	3750	98.8838
3516.23	81.0093	64.8535	59.8348	66.2921	76.3316	3749	98.9534
3514.3	80.7098	64.6461	59.5792	66.0907	76.0105	3748	98.9535
3512.37	80.3884	64.3993	59.2327	65.8612	75.6529	3747	98.9031
3510.45	80.0611	64.1276	58.8682	65.6135	75.3028	3746	98.8405
3508.52	79.8121	63.9586	58.8419	65.4569	75.1415	3745	98.8064
3506.59	79.515	63.8346	58.849	65.2617	74.9138	3744	98.7876
3504.66	79.1297	63.5531	58.3044	64.969	74.413	3743	98.706
3502.73	78.8544	63.3174	58.0699	64.7811	74.1391	3742	98.5784
3500.8	78.5252	63.2421	58.2373	64.6227	73.9725	3741	98.5316
3498.87	78.0563	63.1124	58.0027	64.4297	73.6062	3740	98.5606
3496.94	77.6307	62.8578	57.507	64.2254	73.1709	3739	98.5432
3495.01	77.4087	62.6284	57.3327	64.0559	72.8814	3738	98.4561
3493.09	77.2432	62.4296	57.2603	63.8646	72.5796	3737	98.3708
3491.16	77.0528	62.2003	57.039	63.6583	72.2247	3736	98.3398
3489.23	76.8273	61.9353	56.7491	63.4428	71.8673	3735	98.3356
3487.3	76.6246	61.7155	56.603	63.2507	71.5949	3734	98.2987
3485.37	76.3812	61.535	56.5294	63.0477	71.3108	3733	98.2271
3483.44	76.0885	61.3123	56.2375	62.8159	70.9078	3732	98.1621
3481.51	75.8365	61.0891	56.0014	62.6273	70.5548	3731	98.1139
3479.58	75.605	60.9513	56.0263	62.4616	70.2796	3730	98.0677
3477.66	75.314	60.784	55.8542	62.2625	69.8917	3729	98.0242
3475.73	75.0328	60.5456	55.5073	62.0676	69.4805	3728	97.9876
3473.8	74.7755	60.318	55.2836	61.893	69.1529	3727	97.9475
3471.87	74.513	60.1122	55.1252	61.7139	68.8508	3726	97.8944
3469.94	74.2384	59.8873	54.8946	61.528	68.5134	3725	97.8299
3468.01	73.975	59.6591	54.6697	61.3404	68.1896	3724	97.7634
3466.08	73.7176	59.443	54.4886	61.1596	67.8786	3723	97.7031
3464.15	73.4455	59.2394	54.3154	60.9683	67.5431	3722	97.643
3462.22	73.165	59.0297	54.0791	60.7784	67.1539	3721	97.5731
3460.3	72.9198	58.8544	53.961	60.6193	66.8135	3720	97.4953
3458.37	72.6465	58.6704	53.791	60.4464	66.417	3719	97.4207
3456.44	72.3797	58.4642	53.5591	60.2878	66.022	3718	97.3567
3454.51	72.1109	58.2424	53.3317	60.1275	65.6431	3717	97.2988
3452.58	71.8599	58.0255	53.1271	59.9796	65.2937	3716	97.2387
3450.65	71.6012	57.7939	52.8888	59.8253	64.9313	3715	97.1744
3448.72	71.3246	57.5285	52.5498	59.6312	64.5228	3714	97.111
3446.79	71.1143	57.302	52.3567	59.4977	64.2049	3713	97.0537
3444.87	70.9297	57.1826	52.4718	59.397	63.9803	3712	97.0073
3442.94	70.67	57.0109	52.2959	59.2382	63.5593	3711	96.9626
3441.01	70.4633	56.8181	52.1173	59.1317	63.1868	3710	96.8943
3439.08	70.2348	56.631	51.9652	58.9995	62.7938	3709	96.7995
3437.15	70.0337	56.4417	51.7651	58.8837	62.4027	3708	96.7062
3435.22	69.8465	56.2517	51.5799	58.7779	62.0259	3707	96.6292
3433.29	69.6702	56.069	51.4079	58.685	61.6743	3706	96.5591
3431.36	69.4924	55.8841	51.2437	58.5923	61.3286	3705	96.4833
3429.43	69.3357	55.7254	51.1325	58.5141	61.0087	3704	96.3998
3427.51	69.1759	55.569	51.022	58.4316	60.6677	3703	96.3139
3425.58	69.0261	55.4186	50.917	58.3539	60.3093	3702	96.2298
3423.65	68.8466	55.2515	50.7432	58.2457	59.8753	3701	96.1394
3421.72	68.6796	55.0931	50.5597	58.1381	59.4179	3700	96.0297
3419.79	68.5443	54.9808	50.5049	58.0696	58.9798	3699	95.9125
3417.86	68.4107	54.9014	50.5039	58.0223	58.5298	3698	95.8226
3415.93	68.2388	54.7639	50.3335	57.9506	57.9894	3697	95.772
3414	68.0777	54.6033	50.1494	57.8928	57.45	3696	95.7365
3412.08	67.8947	54.4244	49.9958	57.8257	56.89	3695	95.6918
3410.15	67.7097	54.2421	49.8581	57.7588	56.3227	3694	95.6409
3408.22	67.5019	54.0472	49.693	57.678	55.7254	3693	95.5905
3406.29	67.2815	53.84	49.5359	57.6008	55.1283	3692	95.5248
3404.36	67.0368	53.5973	49.354	57.5187	54.5241	3691	95.4441
3402.43	66.803	53.343	49.1884	57.4512	53.9647	3690	95.3904
3400.5	66.5606	53.0671	49.0103	57.377	53.4361	3689	95.3718
3398.57	66.311	52.751	48.7852	57.3015	52.9677	3688	95.3255
3396.64	66.0657	52.4045	48.5676	57.2448	52.5849	3687	95.2169
3394.72	65.84	52.0687	48.4022	57.2063	52.3011	3686	95.1072
3392.79	65.6516	51.7448	48.2042	57.1834	52.1026	3685	95.0652
3390.86	65.584	51.503	48.1866	57.2242	52.1153	3684	95.0601
3388.93	65.5939	51.3576	48.2025	57.2707	52.2398	3683	95.0081
3387	65.7382	51.3294	48.2446	57.3596	52.522	3682	94.8904
3385.07	66.0189	51.4369	48.405	57.4821	52.9621	3681	94.7638
3383.14	66.4319	51.699	48.7284	57.6577	53.5573	3680	94.6755
3381.21	66.8933	52.0305	49.0578	57.8359	54.1714	3679	94.6042
3379.29	67.3793	52.3813	49.3535	58.0231	54.7795	3678	94.5055
3377.36	67.8304	52.7206	49.6277	58.1983	55.339	3677	94.399
3375.43	68.2456	53.0289	49.8777	58.3723	55.8421	3676	94.3639
3373.5	68.6045	53.2807	50.078	58.5305	56.2508	3675	94.3936
3371.57	68.9149	53.4855	50.2539	58.6736	56.5934	3674	94.3411
3369.64	69.1637	53.6368	50.3827	58.7837	56.8417	3673	94.21
3367.71	69.3755	53.7451	50.4967	58.8889	57.0164	3672	94.1547
3365.78	69.5416	53.8286	50.6032	58.9804	57.1125	3671	94.1343
3363.86	69.6717	53.8911	50.7039	59.0548	57.1439	3670	94.0247
3361.93	69.7383	53.9034	50.7287	59.0907	57.0583	3669	93.8035
3360	69.7841	53.8873	50.7327	59.1249	56.9308	3668	93.4937
3358.07	69.7925	53.8312	50.6931	59.1452	56.7488	3667	93.2179
3356.14	69.795	53.7487	50.6172	59.169	56.5475	3666	93.0635
3354.21	69.778	53.6501	50.5585	59.2006	56.3427	3665	92.9523
3352.28	69.7405	53.524	50.4963	59.2225	56.1449	3664	92.7994
3350.35	69.6617	53.3592	50.3876	59.2108	55.9182	3663	92.6117
3348.42	69.5595	53.1821	50.2717	59.1884	55.682	3662	92.4314
3346.5	69.4243	52.9967	50.14	59.1483	55.4146	3661	92.2761
3344.57	69.2788	52.8193	50.0054	59.1	55.1369	3660	92.1345
3342.64	69.1097	52.626	49.8429	59.032	54.8299	3659	91.9916
3340.71	68.921	52.4211	49.6659	58.947	54.5083	3658	91.8517
3338.78	68.706	52.2014	49.4445	58.8424	54.1568	3657	91.7376
3336.85	68.4921	51.9823	49.2019	58.7408	53.8285	3656	91.6505
3334.92	68.276	51.7799	49.0011	58.6489	53.5406	3655	91.55
3332.99	68.0625	51.5932	48.8087	58.56	53.2863	3654	91.4189
3331.07	67.8278	51.3983	48.5694	58.4537	53.0403	3653	91.291
3329.14	67.591	51.2162	48.3319	58.335	52.8314	3652	91.1518
3327.21	67.3549	51.0562	48.1049	58.1908	52.6391	3651	90.972
3325.28	67.1339	50.9411	47.9053	58.0342	52.479	3650	90.8336
3323.35	66.9045	50.8603	47.6987	57.8553	52.3329	3649	90.7435
3321.42	66.6781	50.8035	47.4787	57.665	52.2004	3648	90.5293
3319.49	66.4347	50.7551	47.2274	57.4465	52.0567	3647	90.1871
3317.56	66.1917	50.7287	46.9674	57.2142	51.9485	3646	89.8777
3315.63	65.9288	50.7077	46.6879	56.956	51.8585	3645	89.6609
3313.71	65.6412	50.689	46.3857	56.6706	51.7846	3644	89.4929
3311.78	65.3148	50.6632	46.0789	56.3574	51.7075	3643	89.317
3309.85	64.9437	50.6329	45.7505	56.0061	51.6186	3642	89.1045
3307.92	64.52	50.5978	45.4054	55.6125	51.5069	3641	88.8565
3305.99	64.0372	50.5611	45.0501	55.1747	51.3508	3640	88.593
3304.06	63.4884	50.495	44.6041	54.691	51.111	3639	88.3375
3302.13	62.9143	50.413	44.142	54.1894	50.8349	3638	88.0992
3300.2	62.3112	50.3096	43.655	53.6648	50.5127	3637	87.8665
3298.28	61.6966	50.197	43.1572	53.1374	50.1739	3636	87.6358
3296.35	61.0831	50.0746	42.6735	52.612	49.8557	3635	87.4233
3294.42	60.4967	49.9486	42.2075	52.1011	49.583	3634	87.2361
3292.49	59.9428	49.8172	41.7486	51.6127	49.3572	3633	87.054
3290.56	59.4617	49.7145	41.3752	51.1742	49.2303	3632	86.8581
3288.63	59.0332	49.6288	41.0392	50.7643	49.1718	3631	86.6492
3286.7	58.6809	49.5785	40.7528	50.4037	49.2037	3630	86.4296
3284.77	58.3987	49.5637	40.4939	50.074	49.3136	3629	86.2022
3282.84	58.209	49.5986	40.306	49.7908	49.5509	3628	85.9199
3280.92	58.0937	49.6818	40.1735	49.5524	49.8882	3627	85.5401
3278.99	58.0624	49.8122	40.0798	49.3642	50.3202	3626	85.1897
3277.06	58.104	49.9784	40.0147	49.2168	50.8318	3625	84.986
3275.13	58.2423	50.2056	40.0331	49.1384	51.4523	3624	84.836
3273.2	58.4613	50.4957	40.1367	49.1198	52.1515	3623	84.6148
3271.27	58.7714	50.8387	40.3256	49.1692	52.9073	3622	84.3202
3269.34	59.149	51.2094	40.5422	49.2776	53.67	3621	84.0113
3267.41	59.6064	51.6107	40.8221	49.4567	54.4492	3620	83.7326
3265.49	60.1327	52.0475	41.1657	49.6975	55.2001	3619	83.4884
3263.56	60.7367	52.5204	41.5786	50.0112	55.9348	3618	83.2495
3261.63	61.3744	52.996	42.0086	50.3693	56.6195	3617	82.9984
3259.7	62.0569	53.4619	42.4696	50.7819	57.2597	3616	82.75
3257.77	62.7551	53.9002	42.9442	51.2312	57.8442	3615	82.505
3255.84	63.4775	54.3165	43.4303	51.7184	58.402	3614	82.2409
3253.91	64.2159	54.7169	43.9355	52.2355	58.9368	3613	81.9487
3251.98	64.9705	55.1094	44.49	52.7805	59.4668	3612	81.6348
3250.05	65.6895	55.4649	45.0129	53.3085	59.931	3611	81.312
3248.13	66.3913	55.8032	45.5254	53.8352	60.3625	3610	80.9898
3246.2	67.08	56.1383	46.0231	54.3553	60.7514	3609	80.665
3244.27	67.7895	56.4883	46.5712	54.8929	61.1481	3608	80.3342
3242.34	68.4699	56.8352	47.1181	55.4039	61.5085	3607	80.003
3240.41	69.1309	57.1594	47.5926	55.8974	61.8436	3606	79.6854
3238.48	69.7906	57.4788	48.059	56.3847	62.2059	3605	79.3959
3236.55	70.4623	57.8104	48.5302	56.8739	62.6257	3604	79.1248
3234.62	71.1346	58.1432	49.0049	57.3532	63.0989	3603	78.844
3232.7	71.8078	58.4832	49.4804	57.8239	63.6221	3602	78.5461
3230.77	72.4678	58.8304	49.9594	58.279	64.1973	3601	78.2513
3228.84	73.1331	59.1967	50.4502	58.722	64.8147	3600	77.9761
3226.91	73.7861	59.5808	50.9382	59.1473	65.4451	3599	77.716
3224.98	74.4172	59.9769	51.4168	59.5518	66.075	3598	77.4565
3223.05	75.0107	60.3636	51.8435	59.9214	66.6636	3597	77.1813
3221.12	75.5888	60.7435	52.2349	60.2761	67.2391	3596	76.8748
3219.19	76.1503	61.1183	52.6321	60.6132	67.8218	3595	76.5394
3217.27	76.687	61.4889	53.0305	60.935	68.4048	3594	76.198
3215.34	77.1679	61.8208	53.3327	61.2231	68.9449	3593	75.8776
3213.41	77.6436	62.1422	53.6528	61.5094	69.5236	3592	75.5925
3211.48	78.071	62.4559	53.972	61.7566	70.0829	3591	75.337
3209.55	78.4641	62.7595	54.2406	61.9847	70.6203	3590	75.0813
3207.62	78.8225	63.0625	54.527	62.1895	71.1516	3589	74.7932
3205.69	79.1223	63.3508	54.7586	62.3547	71.6161	3588	74.4693
3203.76	79.387	63.6157	54.9431	62.4987	72.0425	3587	74.1285
3201.83	79.6293	63.8657	55.1105	62.6346	72.4451	3586	73.7818
3199.91	79.842	64.0957	55.2352	62.7563	72.8186	3585	73.447
3197.98	80.0578	64.3147	55.3576	62.8897	73.2107	3584	73.1501
3196.05	80.2898	64.539	55.5375	63.045	73.6486	3583	72.8887
3194.12	80.5064	64.753	55.6992	63.1995	74.0696	3582	72.6358
3192.19	80.7203	64.9446	55.837	63.3596	74.4813	3581	72.3722
3190.26	80.9595	65.1442	56.015	63.551	74.9157	3580	72.0974
3188.33	81.2107	65.356	56.2149	63.76	75.3501	3579	71.817
3186.4	81.4754	65.5734	56.424	63.9843	75.7597	3578	71.5341
3184.48	81.7625	65.8037	56.6661	64.2297	76.1603	3577	71.2499
3182.55	82.0636	66.0424	56.9367	64.4964	76.5428	3576	70.9638
3180.62	82.3588	66.2566	57.1519	64.7656	76.8767	3575	70.6777
3178.69	82.6766	66.4589	57.3582	65.0552	77.2141	3574	70.3967
3176.76	83.0273	66.6781	57.6442	65.3776	77.6091	3573	70.1266
3174.83	83.3654	66.8896	57.9311	65.7004	77.9958	3572	69.87
3172.9	83.699	67.0805	58.1711	66.0235	78.3759	3571	69.6252
3170.97	84.0399	67.2747	58.4418	66.3508	78.778	3570	69.3883
3169.04	84.3646	67.4758	58.7221	66.6626	79.1677	3569	69.1548
3167.12	84.6843	67.6883	59.003	66.9643	79.5392	3568	68.922
3165.19	84.9797	67.8986	59.2605	67.2475	79.871	3567	68.6784
3163.26	85.253	68.1002	59.4993	67.52	80.1732	3566	68.4026
3161.33	85.5029	68.2868	59.7042	67.7736	80.4535	3565	68.0942
3159.4	85.7412	68.4601	59.8892	68.0123	80.734	3564	67.7852
3157.47	85.9619	68.6224	60.0485	68.2399	81.0167	3563	67.499
3155.54	86.1706	68.774	60.2086	68.4598	81.3122	3562	67.2287
3153.61	86.3668	68.9142	60.3671	68.6686	81.6139	3561	66.96
3151.69	86.5659	69.0571	60.5329	68.8729	81.9383	3560	66.6885
3149.76	86.7563	69.2052	60.706	69.0713	82.2588	3559	66.4182
3147.83	86.9431	69.3585	60.8847	69.2691	82.5534	3558	66.1565
3145.9	87.1305	69.5229	61.0586	69.462	82.8159	3557	65.91
3143.97	87.3224	69.6843	61.2319	69.6539	83.0553	3556	65.6768
3142.04	87.5213	69.8414	61.4038	69.8546	83.2744	3555	65.4434
3140.11	87.7442	69.9963	61.5856	70.076	83.4971	3554	65.1953
3138.18	87.9866	70.1409	61.7588	70.3061	83.7229	3553	64.9317
3136.25	88.2464	70.2724	61.9399	70.5466	83.969	3552	64.6672
3134.33	88.5113	70.3944	62.1206	70.7988	84.2223	3551	64.415
3132.4	88.8215	70.5454	62.3822	71.0789	84.5314	3550	64.1765
3130.47	89.1408	70.7227	62.6919	71.3616	84.8373	3549	63.9431
3128.54	89.4405	70.8774	62.9296	71.6322	85.0763	3548	63.7012
3126.61	89.7635	71.0357	63.1812	71.9181	85.3095	3547	63.4425
3124.68	90.1035	71.2103	63.472	72.2124	85.5324	3546	63.1727
3122.75	90.4459	71.379	63.7348	72.5113	85.7278	3545	62.9044
3120.82	90.8082	71.5541	64.0401	72.826	85.9386	3544	62.6465
3118.9	91.1538	71.7031	64.3097	73.1294	86.1218	3543	62.4041
3116.97	91.5134	71.835	64.582	73.4438	86.3347	3542	62.1761
3115.04	91.8951	71.9816	64.9002	73.7772	86.5877	3541	61.954
3113.11	92.2768	72.1341	65.2324	74.1106	86.8507	3540	61.7273
3111.18	92.6374	72.2749	65.5378	74.4246	87.0889	3539	61.4915
3109.25	92.9986	72.4262	65.8535	74.7324	87.3264	3538	61.2514
3107.32	93.3422	72.585	66.1644	75.0277	87.5421	3537	61.0167
3105.39	93.6665	72.7427	66.4611	75.3066	87.729	3536	60.7948
3103.46	93.963	72.8809	66.7042	75.5612	87.8723	3535	60.5855
3101.54	94.2675	73.0143	66.9462	75.8264	88.0329	3534	60.3839
3099.61	94.5738	73.1557	67.2366	76.0928	88.229	3533	60.1864
3097.68	94.8477	73.2751	67.4791	76.3305	88.406	3532	59.9907
3095.75	95.1062	73.3705	67.6777	76.5616	88.6017	3531	59.794
3093.82	95.3715	73.4858	67.9519	76.7978	88.8436	3530	59.5925
3091.89	95.6027	73.5925	68.1827	77.0018	89.0398	3529	59.3822
3089.96	95.8188	73.6931	68.3803	77.1968	89.2157	3528	59.1584
3088.03	96.0224	73.7969	68.5717	77.3774	89.3761	3527	58.9193
3086.11	96.2272	73.9098	68.7721	77.558	89.529	3526	58.667
3084.18	96.403	74.0125	68.9364	77.7155	89.6395	3525	58.4093
3082.25	96.5633	74.1003	69.0597	77.8619	89.7291	3524	58.1583
3080.32	96.7296	74.1832	69.1962	78.0139	89.8434	3523	57.9239
3078.39	96.9032	74.2739	69.3675	78.1777	89.9937	3522	57.7056
3076.46	97.0634	74.3514	69.5249	78.3294	90.1489	3521	57.4941
3074.53	97.2097	74.4093	69.6524	78.4702	90.2967	3520	57.2811
3072.6	97.3524	74.4673	69.7728	78.6035	90.447	3519	57.064
3070.68	97.494	74.5413	69.911	78.7322	90.593	3518	56.8425
3068.75	97.6199	74.6177	70.0206	78.8458	90.7041	3517	56.6165
3066.82	97.749	74.7024	70.1351	78.9635	90.808	3516	56.3881
3064.89	97.8774	74.7972	70.2798	79.0844	90.9169	3515	56.1648
3062.96	97.9963	74.8883	70.4261	79.201	91.0129	3514	55.9548
3061.03	98.09	74.9518	70.5015	79.297	91.0752	3513	55.7594
3059.1	98.1765	74.9867	70.5381	79.3917	91.1492	3512	55.5699
3057.17	98.2711	75.0255	70.5877	79.4889	91.2506	3511	55.3732
3055.24	98.3913	75.0917	70.7142	79.6022	91.4003	3510	55.1629
3053.32	98.4912	75.1663	70.8519	79.7017	91.54	3509	54.9452
3051.39	98.5665	75.2182	70.9099	79.7778	91.6331	3508	54.7317
3049.46	98.6407	75.2699	70.9626	79.8466	91.717	3507	54.5271
3047.53	98.7233	75.3379	71.0685	79.9258	91.8076	3506	54.324
3045.6	98.7853	75.4039	71.1525	79.991	91.8587	3505	54.1106
3043.67	98.8406	75.444	71.1775	80.0499	91.8815	3504	53.8827
3041.74	98.8982	75.4712	71.2045	80.1049	91.9102	3503	53.6489
3039.81	98.9514	75.4844	71.226	80.1533	91.9398	3502	53.4197
3037.89	98.995	75.4919	71.2466	80.1946	91.9746	3501	53.1982
3035.96	99.0474	75.5014	71.2596	80.2328	92.0253	3500	52.9818
3034.03	99.106	75.5213	71.2942	80.2687	92.0921	3499	52.767
3032.1	99.164	75.5477	71.3374	80.3021	92.1501	3498	52.5524
3030.17	99.2409	75.6062	71.455	80.3603	92.2331	3497	52.3403
3028.24	99.2962	75.6662	71.5493	80.4077	92.2735	3496	52.1344
3026.31	99.322	75.6939	71.5428	80.4374	92.2588	3495	51.9359
3024.38	99.3659	75.7309	71.5692	80.4825	92.2792	3494	51.7436
3022.45	99.4041	75.7727	71.601	80.5245	92.3046	3493	51.5553
3020.53	99.4454	75.8018	71.6232	80.5698	92.3411	3492	51.3688
3018.6	99.4793	75.8156	71.6271	80.6036	92.3751	3491	51.1812
3016.67	99.5042	75.8156	71.6159	80.6162	92.4077	3490	50.988
3014.74	99.5261	75.8248	71.6338	80.6234	92.4556	3489	50.7871
3012.81	99.5461	75.8495	71.6596	80.6352	92.5107	3488	50.5837
3010.88	99.5659	75.8915	71.7059	80.6518	92.565	3487	50.3888
3008.95	99.5652	75.9347	71.728	80.6535	92.5814	3486	50.2096
3007.02	99.5196	75.9467	71.6717	80.6216	92.5431	3485	50.0405
3005.1	99.4447	75.9381	71.5661	80.5629	92.49	3484	49.8636
3003.17	99.3327	75.925	71.4556	80.4789	92.4631	3483	49.6624
3001.24	99.1071	75.8861	71.2417	80.3116	92.4204	3482	49.4369
2999.31	98.6931	75.7889	70.8476	80.0058	92.3506	3481	49.2071
2997.38	98.1443	75.6605	70.3678	79.6043	92.2762	3480	48.9958
2995.45	97.7502	75.5755	70.0534	79.3212	92.2301	3479	48.8105
2993.52	97.7912	75.6071	70.145	79.374	92.2611	3478	48.6416
2991.59	98.1331	75.7111	70.4742	79.6496	92.2959	3477	48.4739
2989.66	98.4644	75.7923	70.7341	79.9074	92.1973	3476	48.2989
2987.74	98.6548	75.8193	70.8847	80.0752	91.9308	3475	48.1163
2985.81	98.7522	75.8082	70.9917	80.199	91.572	3474	47.9261
2983.88	98.855	75.7658	71.0828	80.3197	91.3984	3473	47.7255
2981.95	98.9602	75.6831	71.1486	80.4311	91.4455	3472	47.5143
2980.02	98.9589	75.5044	71.1152	80.474	91.3791	3471	47.2987
2978.09	98.7958	75.1936	70.9574	80.4206	91.0045	3470	47.0885
2976.16	98.4946	74.7903	70.6897	80.269	90.363	3469	46.8915
2974.23	98.1142	74.3888	70.3474	80.0323	89.5578	3468	46.7128
2972.31	97.7055	74.0563	69.9685	79.6886	88.738	3467	46.555
2970.38	97.4256	73.9235	69.6838	79.3467	88.3556	3466	46.4151
2968.45	97.3918	74.0851	69.6345	79.2035	88.8034	3465	46.2822
2966.52	97.3739	74.3277	69.5996	79.1086	89.5709	3464	46.1404
2964.59	97.0887	74.3933	69.2995	78.7772	90.0127	3463	45.9777
2962.66	96.5344	74.256	68.7573	78.2121	90.0361	3462	45.7954
2960.73	95.8793	73.9586	68.1528	77.6206	89.7473	3461	45.6082
2958.8	95.2347	73.4496	67.5979	77.2132	89.0799	3460	45.4338
2956.87	94.478	72.57	66.9827	76.9579	87.7928	3459	45.2795
2954.95	93.7737	71.679	66.4629	76.7961	86.4263	3458	45.1399
2953.02	93.7842	71.6767	66.5513	76.8359	86.3206	3457	45.0042
2951.09	94.4354	72.4117	67.0909	77.0041	87.2679	3456	44.8646
2949.16	95.0112	72.9389	67.4731	77.0273	87.9272	3455	44.7193
2947.23	95.2425	72.9077	67.5366	76.8666	87.8144	3454	44.5697
2945.3	95.1087	72.3322	67.3309	76.7347	86.9686	3453	44.4208
2943.37	94.5378	71.2182	66.8362	76.7092	85.3885	3452	44.2779
2941.44	93.6594	69.8279	66.1511	76.6264	83.4254	3451	44.141
2939.52	93.1238	68.891	65.7446	76.4759	82.161	3450	44.0014
2937.59	93.3614	68.8642	65.8865	76.3722	82.2143	3449	43.8481
2935.66	94.273	69.6442	66.5476	76.5241	83.4495	3448	43.6796
2933.73	95.5028	70.8735	67.5238	77.0504	85.3419	3447	43.5086
2931.8	96.5799	71.9995	68.4038	77.7011	87.0556	3446	43.3501
2929.87	97.2738	72.7185	68.9526	78.1744	88.1439	3445	43.2086
2927.94	97.6686	73.0914	69.2512	78.4561	88.7212	3444	43.0769
2926.01	97.8592	73.2206	69.4078	78.6762	88.9145	3443	42.9423
2924.09	97.8494	73.093	69.4345	78.8936	88.7032	3442	42.793
2922.16	97.6573	72.7412	69.3425	79.0599	88.1369	3441	42.6232
2920.23	97.5099	72.4557	69.3055	79.1938	87.6619	3440	42.4362
2918.3	97.5174	72.4042	69.4096	79.3265	87.4949	3439	42.2443
2916.37	97.5846	72.4681	69.5678	79.4383	87.4283	3438	42.0645
2914.44	97.7481	72.6995	69.8047	79.5434	87.5503	3437	41.9096
2912.51	98.0623	73.168	70.1436	79.673	88.0086	3436	41.7817
2910.58	98.4091	73.685	70.4891	79.8134	88.6228	3435	41.6715
2908.65	98.706	74.0793	70.7738	79.9534	89.1965	3434	41.5664
2906.73	98.9038	74.3198	70.9704	80.0632	89.5745	3433	41.4573
2904.8	99.0187	74.4577	71.094	80.1479	89.7459	3432	41.3417
2902.87	99.0879	74.5356	71.1739	80.2099	89.8159	3431	41.2236
2900.94	99.1523	74.5893	71.2495	80.27	89.9126	3430	41.1105
2899.01	99.217	74.6232	71.34	80.3498	90.0869	3429	41.0087
2897.08	99.2812	74.643	71.4356	80.4424	90.2764	3428	40.9185
2895.15	99.3204	74.6453	71.4992	80.5036	90.3836	3427	40.835
2893.22	99.328	74.6219	71.5278	80.5398	90.3978	3426	40.7532
2891.3	99.3167	74.5807	71.5321	80.5671	90.3531	3425	40.6688
2889.37	99.2955	74.5247	71.5197	80.5936	90.2766	3424	40.5753
2887.44	99.2649	74.4515	71.4996	80.6145	90.1947	3423	40.4672
2885.51	99.25	74.3855	71.4925	80.6392	90.1368	3422	40.3463
2883.58	99.2744	74.355	71.5123	80.6798	90.1462	3421	40.222
2881.65	99.3393	74.3851	71.5742	80.7393	90.2453	3420	40.1014
2879.72	99.4379	74.4713	71.6648	80.8071	90.4153	3419	39.9807
2877.79	99.5558	74.5967	71.7717	80.8796	90.6347	3418	39.8493
2875.86	99.6645	74.7377	71.8693	80.943	90.8695	3417	39.7
2873.94	99.7619	74.8816	71.9492	80.9938	91.0854	3416	39.5357
2872.01	99.8249	75.002	71.9952	81.0176	91.2749	3415	39.3688
2870.08	99.8492	75.1016	72.0101	81.0238	91.4418	3414	39.2136
2868.15	99.8416	75.1814	71.9927	81.0161	91.5899	3413	39.0754
2866.22	99.8256	75.2478	71.973	81.0161	91.7287	3412	38.9475
2864.29	99.8142	75.3008	71.9632	81.0318	91.86	3411	38.8207
2862.36	99.819	75.3504	71.9638	81.0676	91.9909	3410	38.6954
2860.43	99.8716	75.4097	72.0039	81.1371	92.1302	3409	38.5792
2858.51	100.022	75.4939	72.1258	81.2775	92.2773	3408	38.4739
2856.58	100.235	75.5897	72.304	81.4604	92.422	3407	38.3694
2854.65	100.455	75.6902	72.4984	81.6493	92.557	3406	38.2533
2852.72	100.655	75.8018	72.6921	81.833	92.693	3405	38.1208
2850.79	100.833	75.9221	72.889	82.0124	92.84	3404	37.979
2848.86	100.97	76.035	73.0789	82.1689	92.9734	3403	37.843
2846.93	101.064	76.1274	73.2461	82.2919	93.0855	3402	37.7308
2845	101.127	76.2032	73.3823	82.3846	93.1819	3401	37.6556
2843.07	101.187	76.2782	73.5058	82.4715	93.2768	3400	37.6173
2841.15	101.247	76.3522	73.6155	82.5571	93.3745	3399	37.6026
2839.22	101.303	76.4222	73.7141	82.6338	93.4695	3398	37.5934
2837.29	101.357	76.493	73.7972	82.7063	93.5595	3397	37.5786
2835.36	101.41	76.5598	73.8719	82.7798	93.6519	3396	37.5576
2833.43	101.46	76.6296	73.9471	82.8502	93.7417	3395	37.5357
2831.5	101.515	76.6942	74.0163	82.9225	93.8315	3394	37.5189
2829.57	101.563	76.7519	74.0767	82.9905	93.9205	3393	37.5126
2827.64	101.613	76.8079	74.14	83.0551	94.0129	3392	37.5218
2825.72	101.663	76.8625	74.2014	83.1199	94.1032	3391	37.551
2823.79	101.717	76.9188	74.2653	83.1867	94.1993	3390	37.603
2821.86	101.763	76.98	74.3255	83.2466	94.2867	3389	37.6772
2819.93	101.804	77.0348	74.375	83.301	94.3706	3388	37.7679
2818	101.842	77.0877	74.426	83.3535	94.4466	3387	37.8657
2816.07	101.884	77.1396	74.4743	83.4096	94.5188	3386	37.961
2814.14	101.925	77.1872	74.5208	83.465	94.5915	3385	38.0453
2812.21	101.97	77.2322	74.566	83.5161	94.6662	3384	38.1123
2810.28	102.013	77.2736	74.6078	83.5632	94.7434	3383	38.1604
2808.36	102.056	77.3099	74.6525	83.6064	94.8235	3382	38.1949
2806.43	102.087	77.3464	74.6951	83.6449	94.893	3381	38.2251
2804.5	102.122	77.3845	74.7354	83.6877	94.9606	3380	38.2575
2802.57	102.151	77.4222	74.7749	83.7233	95.0197	3379	38.2936
2800.64	102.179	77.4592	74.8124	83.7599	95.0723	3378	38.332
2798.71	102.202	77.4887	74.8442	83.7892	95.1242	3377	38.3715
2796.78	102.232	77.5224	74.8779	83.8167	95.1821	3376	38.4085
2794.85	102.261	77.5516	74.9105	83.8412	95.2352	3375	38.4342
2792.93	102.287	77.5795	74.9456	83.8685	95.2856	3374	38.4393
2791	102.305	77.6052	74.9733	83.8917	95.3296	3373	38.4221
2789.07	102.326	77.6284	74.9977	83.9121	95.3758	3372	38.3916
2787.14	102.341	77.6469	75.0228	83.9209	95.4199	3371	38.3609
2785.21	102.357	77.6717	75.0521	83.9332	95.4594	3370	38.3395
2783.28	102.376	77.6971	75.0792	83.9461	95.4966	3369	38.3302
2781.35	102.391	77.7196	75.1032	83.96	95.5254	3368	38.3329
2779.42	102.403	77.733	75.119	83.9732	95.5491	3367	38.3461
2777.5	102.42	77.7485	75.1388	83.9921	95.5785	3366	38.3638
2775.57	102.437	77.765	75.1607	84.0084	95.6094	3365	38.3748
2773.64	102.453	77.7781	75.1799	84.0201	95.6401	3364	38.3669
2771.71	102.459	77.7847	75.1969	84.0253	95.6732	3363	38.3356
2769.78	102.465	77.7994	75.2204	84.0379	95.6981	3362	38.2886
2767.85	102.473	77.8121	75.2405	84.0516	95.7217	3361	38.2413
2765.92	102.48	77.8268	75.2571	84.0655	95.7367	3360	38.2058
2763.99	102.483	77.8408	75.2667	84.0804	95.7418	3359	38.1837
2762.06	102.482	77.8477	75.2714	84.0924	95.7437	3358	38.1662
2760.14	102.485	77.8504	75.2753	84.101	95.7476	3357	38.1399
2758.21	102.486	77.8502	75.2796	84.114	95.7494	3356	38.0924
2756.28	102.48	77.8452	75.2841	84.1261	95.7547	3355	38.0172
2754.35	102.474	77.8447	75.2906	84.1403	95.7564	3354	37.9183
2752.42	102.465	77.8447	75.2922	84.1534	95.7543	3353	37.8121
2750.49	102.456	77.8427	75.2946	84.1599	95.7471	3352	37.7198
2748.56	102.442	77.8431	75.2946	84.1654	95.7335	3351	37.6555
2746.63	102.429	77.8371	75.2899	84.1712	95.7134	3350	37.6177
2744.71	102.417	77.829	75.284	84.1778	95.6903	3349	37.5906
2742.78	102.417	77.8282	75.2861	84.2004	95.6774	3348	37.5549
2740.85	102.423	77.8345	75.2957	84.2313	95.6746	3347	37.4977
2738.92	102.432	77.8412	75.3078	84.2612	95.6792	3346	37.4167
2736.99	102.443	77.8489	75.3231	84.2875	95.6959	3345	37.3197
2735.06	102.457	77.8546	75.3463	84.3108	95.7244	3344	37.2199
2733.13	102.467	77.8651	75.3729	84.3342	95.7505	3343	37.128
2731.2	102.478	77.8775	75.3982	84.3612	95.7732	3342	37.0466
2729.27	102.483	77.8885	75.4212	84.3839	95.7791	3341	36.9713
2727.35	102.495	77.9024	75.4364	84.4102	95.7798	3340	36.8995
2725.42	102.503	77.9149	75.45	84.4346	95.7767	3339	36.8362
2723.49	102.508	77.9187	75.4588	84.4547	95.7778	3338	36.7904
2721.56	102.512	77.9191	75.4669	84.4742	95.787	3337	36.7631
2719.63	102.522	77.921	75.4828	84.4968	95.8116	3336	36.7432
2717.7	102.532	77.9271	75.5041	84.5227	95.8407	3335	36.7161
2715.77	102.546	77.9397	75.5291	84.5482	95.8751	3334	36.676
2713.84	102.554	77.954	75.5582	84.564	95.8962	3333	36.6269
2711.92	102.558	77.9611	75.5779	84.5738	95.9002	3332	36.5744
2709.99	102.555	77.9646	75.5897	84.5779	95.8962	3331	36.5188
2708.06	102.557	77.9691	75.6018	84.5849	95.888	3330	36.4558
2706.13	102.562	77.9694	75.6109	84.6028	95.8858	3329	36.3833
2704.2	102.571	77.9649	75.6194	84.6249	95.8955	3328	36.3044
2702.27	102.575	77.9603	75.6269	84.6394	95.905	3327	36.2265
2700.34	102.572	77.9567	75.6306	84.6447	95.9194	3326	36.1574
2698.41	102.571	77.959	75.6441	84.6471	95.9415	3325	36.1007
2696.48	102.58	77.9679	75.6665	84.6541	95.9665	3324	36.0554
2694.56	102.58	77.9717	75.6812	84.6566	95.9881	3323	36.0186
2692.63	102.578	77.9811	75.6939	84.6675	96.0024	3322	35.9882
2690.7	102.577	77.9863	75.6984	84.6749	96.0033	3321	35.96
2688.77	102.579	77.9907	75.7026	84.6811	95.9969	3320	35.9258
2686.84	102.581	77.9959	75.7063	84.6865	95.99	3319	35.8764
2684.91	102.592	78.0017	75.7163	84.7026	95.9967	3318	35.8094
2682.98	102.61	78.0023	75.7322	84.7258	96.0202	3317	35.7297
2681.05	102.632	78.008	75.7522	84.7517	96.0523	3316	35.6441
2679.13	102.648	78.0062	75.7687	84.764	96.0805	3315	35.5546
2677.2	102.651	78.0106	75.7821	84.7697	96.0977	3314	35.457
2675.27	102.639	78.0197	75.7844	84.7691	96.1065	3313	35.3453
2673.34	102.624	78.0323	75.7836	84.7697	96.1066	3312	35.2158
2671.41	102.604	78.0415	75.772	84.7623	96.1018	3311	35.0704
2669.48	102.584	78.0464	75.7482	84.755	96.1035	3310	34.9163
2667.55	102.561	78.0448	75.7183	84.7432	96.1209	3309	34.7626
2665.62	102.53	78.0458	75.6895	84.7234	96.141	3308	34.6143
2663.69	102.488	78.0415	75.6558	84.6925	96.1688	3307	34.4714
2661.77	102.444	78.0418	75.6284	84.6644	96.2042	3306	34.3317
2659.84	102.409	78.0515	75.6112	84.6477	96.2471	3305	34.1953
2657.91	102.397	78.0737	75.6115	84.6456	96.2892	3304	34.0638
2655.98	102.406	78.1055	75.6275	84.6612	96.3278	3303	33.9366
2654.05	102.435	78.1387	75.6607	84.6923	96.3596	3302	33.8081
2652.12	102.477	78.1652	75.7007	84.7322	96.3773	3301	33.6673
2650.19	102.527	78.1808	75.7465	84.7773	96.3849	3300	33.5037
2648.26	102.578	78.1907	75.796	84.8253	96.4056	3299	33.3159
2646.34	102.638	78.2054	75.8486	84.8832	96.4437	3298	33.1163
2644.41	102.696	78.2274	75.9023	84.9406	96.4963	3297	32.923
2642.48	102.747	78.2523	75.9629	84.9917	96.5602	3296	32.746
2640.55	102.791	78.2844	76.0261	85.038	96.6178	3295	32.5835
2638.62	102.827	78.3194	76.0836	85.076	96.6637	3294	32.43
2636.69	102.85	78.3565	76.131	85.1081	96.6965	3293	32.2865
2634.76	102.869	78.3869	76.1627	85.1392	96.7144	3292	32.1603
2632.83	102.894	78.4104	76.1905	85.1708	96.7339	3291	32.0567
2630.91	102.919	78.4228	76.2129	85.1992	96.7643	3290	31.9725
2628.98	102.944	78.4378	76.2376	85.2299	96.8073	3289	31.8981
2627.05	102.979	78.462	76.2779	85.2679	96.8698	3288	31.8252
2625.12	103.019	78.496	76.3312	85.3101	96.9455	3287	31.7533
2623.19	103.061	78.533	76.3881	85.3507	97.0252	3286	31.691
2621.26	103.094	78.5702	76.4468	85.3867	97.0893	3285	31.648
2619.33	103.132	78.6045	76.499	85.4257	97.1359	3284	31.6269
2617.4	103.163	78.6316	76.5398	85.4595	97.1656	3283	31.6228
2615.47	103.19	78.6562	76.57	85.4876	97.1858	3282	31.6306
2613.55	103.209	78.676	76.5896	85.511	97.1957	3281	31.6489
2611.62	103.229	78.6865	76.6068	85.5375	97.2135	3280	31.6778
2609.69	103.242	78.6901	76.6241	85.5611	97.2381	3279	31.7161
2607.76	103.262	78.696	76.647	85.5895	97.2738	3278	31.7622
2605.83	103.28	78.7053	76.6746	85.614	97.3129	3277	31.8159
2603.9	103.291	78.7184	76.7013	85.6318	97.3415	3276	31.8774
2601.97	103.29	78.7262	76.7234	85.6402	97.3499	3275	31.9449
2600.04	103.287	78.7342	76.737	85.6452	97.3418	3274	32.0159
2598.12	103.278	78.7398	76.7327	85.6455	97.3145	3273	32.0908
2596.19	103.272	78.7419	76.7207	85.6509	97.2831	3272	32.1755
2594.26	103.266	78.7377	76.7075	85.6596	97.2652	3271	32.2781
2592.33	103.264	78.7331	76.7003	85.6695	97.268	3270	32.4025
2590.4	103.262	78.7292	76.6989	85.6721	97.2956	3269	32.5423
2588.47	103.262	78.7348	76.7068	85.6739	97.3365	3268	32.6833
2586.54	103.264	78.7484	76.7253	85.6759	97.3847	3267	32.8137
2584.61	103.268	78.7707	76.7489	85.6834	97.4269	3266	32.9331
2582.68	103.272	78.7981	76.7676	85.6901	97.4535	3265	33.0483
2580.76	103.282	78.8252	76.7816	85.696	97.4621	3264	33.163
2578.83	103.29	78.8421	76.786	85.6988	97.4599	3263	33.2744
2576.9	103.293	78.8496	76.7869	85.7025	97.4534	3262	33.3807
2574.97	103.299	78.8454	76.793	85.7091	97.4555	3261	33.4862
2573.04	103.319	78.8447	76.8124	85.7289	97.4793	3260	33.5971
2571.11	103.347	78.8503	76.8416	85.7567	97.5273	3259	33.7142
2569.18	103.382	78.8694	76.8842	85.7884	97.5837	3258	33.8323
2567.25	103.411	78.8898	76.9296	85.8121	97.633	3257	33.9473
2565.33	103.423	78.9079	76.9667	85.8198	97.6553	3256	34.0617
2563.4	103.418	78.917	76.9877	85.8146	97.6476	3255	34.1815
2561.47	103.412	78.9228	76.9969	85.8152	97.6252	3254	34.3103
2559.54	103.409	78.9263	76.9986	85.8235	97.6063	3253	34.4452
2557.61	103.415	78.927	77.0022	85.8396	97.6014	3252	34.5791
2555.68	103.433	78.9265	77.006	85.8552	97.6181	3251	34.7069
2553.75	103.452	78.9292	77.0243	85.8689	97.6523	3250	34.8281
2551.82	103.463	78.9347	77.052	85.8793	97.699	3249	34.9475
2549.89	103.473	78.9494	77.086	85.8913	97.7485	3248	35.0731
2547.97	103.486	78.9765	77.1259	85.9087	97.7923	3247	35.2129
2546.04	103.502	79.0077	77.1624	85.9342	97.8179	3246	35.3688
2544.11	103.512	79.0315	77.1818	85.9524	97.8179	3245	35.5329
2542.18	103.519	79.0429	77.1857	85.9619	97.8036	3244	35.6925
2540.25	103.518	79.043	77.183	85.9661	97.7908	3243	35.8419
2538.32	103.52	79.0392	77.181	85.971	97.7908	3242	35.9878
2536.39	103.52	79.0394	77.1843	85.9824	97.8133	3241	36.14
2534.46	103.53	79.0447	77.2017	86.007	97.8583	3240	36.2997
2532.54	103.546	79.0647	77.2328	86.0356	97.9141	3239	36.458
2530.61	103.563	79.0891	77.2686	86.0552	97.9613	3238	36.6042
2528.68	103.565	79.1089	77.2924	86.0595	97.9796	3237	36.7366
2526.75	103.558	79.1239	77.2969	86.0558	97.9748	3236	36.8658
2524.82	103.548	79.1371	77.2901	86.0494	97.9554	3235	37.0079
2522.89	103.54	79.1455	77.2746	86.0499	97.938	3234	37.1736
2520.96	103.529	79.1478	77.2598	86.0549	97.9359	3233	37.3603
2519.03	103.519	79.1433	77.2458	86.0585	97.9512	3232	37.5554
2517.1	103.513	79.1422	77.24	86.0601	97.9872	3231	37.7476
2515.18	103.509	79.1451	77.2432	86.0609	98.0332	3230	37.9337
2513.25	103.506	79.1581	77.2589	86.0662	98.0729	3229	38.1148
2511.32	103.502	79.1769	77.2729	86.069	98.0986	3228	38.2904
2509.39	103.488	79.1999	77.2802	86.0689	98.1062	3227	38.4591
2507.46	103.469	79.2152	77.2718	86.0684	98.0916	3226	38.6235
2505.53	103.445	79.2145	77.2528	86.0602	98.0645	3225	38.7897
2503.6	103.44	79.2087	77.2385	86.0589	98.0519	3224	38.9603
2501.67	103.445	79.1983	77.2331	86.067	98.0607	3223	39.1319
2499.75	103.461	79.1951	77.2437	86.0893	98.0948	3222	39.2974
2497.82	103.477	79.2056	77.2684	86.1146	98.1481	3221	39.4506
2495.89	103.488	79.2245	77.3013	86.137	98.2023	3220	39.5893
2493.96	103.487	79.2422	77.3278	86.1487	98.2375	3219	39.7175
2492.03	103.484	79.2629	77.3484	86.1603	98.2518	3218	39.8433
2490.1	103.482	79.2778	77.3615	86.1694	98.2451	3217	39.9745
2488.17	103.489	79.2869	77.3682	86.1853	98.2216	3216	40.1145
2486.24	103.493	79.2823	77.3652	86.1992	98.1963	3215	40.2616
2484.32	103.5	79.2772	77.3612	86.2141	98.1896	3214	40.4102
2482.39	103.504	79.2702	77.3647	86.2288	98.2117	3213	40.5529
2480.46	103.511	79.2737	77.3883	86.2499	98.2582	3212	40.6843
2478.53	103.526	79.2856	77.4262	86.2721	98.3157	3211	40.8053
2476.6	103.548	79.3091	77.4756	86.303	98.3684	3210	40.9227
2474.67	103.568	79.3373	77.5189	86.3305	98.4013	3209	41.0423
2472.74	103.576	79.3602	77.5395	86.3423	98.395	3208	41.1633
2470.81	103.572	79.3661	77.538	86.3414	98.3683	3207	41.2824
2468.88	103.562	79.3672	77.5265	86.3388	98.3401	3206	41.4011
2466.96	103.556	79.3638	77.5153	86.3427	98.334	3205	41.5248
2465.03	103.561	79.3627	77.5176	86.3567	98.3509	3204	41.6567
2463.1	103.568	79.3635	77.5302	86.372	98.3863	3203	41.7951
2461.17	103.578	79.3708	77.5538	86.3926	98.4279	3202	41.9364
2459.24	103.589	79.3868	77.5812	86.4076	98.4722	3201	42.0789
2457.31	103.594	79.4075	77.6043	86.4139	98.5001	3200	42.2239
2455.38	103.583	79.4285	77.6161	86.4112	98.5058	3199	42.3753
2453.45	103.563	79.4386	77.611	86.4064	98.4851	3198	42.5378
2451.53	103.543	79.4369	77.5894	86.4014	98.45	3197	42.7122
2449.6	103.531	79.4289	77.5617	86.4033	98.4226	3196	42.894
2447.67	103.52	79.4178	77.5329	86.4083	98.4206	3195	43.0787
2445.74	103.515	79.409	77.5205	86.4134	98.4471	3194	43.2674
2443.81	103.506	79.4057	77.5244	86.4129	98.4904	3193	43.4641
2441.88	103.5	79.4118	77.5377	86.4154	98.5382	3192	43.6705
2439.95	103.497	79.4308	77.5563	86.4228	98.5691	3191	43.8852
2438.02	103.493	79.4506	77.5693	86.4322	98.5643	3190	44.1098
2436.09	103.482	79.459	77.569	86.4403	98.5299	3189	44.3496
2434.17	103.479	79.4564	77.5597	86.4458	98.4852	3188	44.6082
2432.24	103.478	79.4482	77.5457	86.4517	98.4553	3187	44.8839
2430.31	103.481	79.4367	77.5368	86.4593	98.4582	3186	45.1724
2428.38	103.491	79.4347	77.5455	86.4725	98.4908	3185	45.4704
2426.45	103.509	79.4405	77.5683	86.4962	98.5418	3184	45.7761
2424.52	103.518	79.4551	77.6011	86.5188	98.5885	3183	46.0875
2422.59	103.525	79.4773	77.6328	86.5363	98.6218	3182	46.403
2420.66	103.532	79.5028	77.6552	86.5442	98.637	3181	46.7242
2418.74	103.539	79.524	77.6689	86.5467	98.634	3180	47.0548
2416.81	103.543	79.5367	77.675	86.5501	98.6243	3179	47.3959
2414.88	103.549	79.5372	77.6754	86.5585	98.6172	3178	47.7415
2412.95	103.558	79.5369	77.6798	86.5759	98.6217	3177	48.0822
2411.02	103.579	79.5395	77.6946	86.6066	98.6452	3176	48.4139
2409.09	103.6	79.546	77.7263	86.6336	98.6871	3175	48.7443
2407.16	103.624	79.559	77.7673	86.6558	98.7358	3174	49.086
2405.23	103.648	79.5811	77.814	86.6771	98.7849	3173	49.4446
2403.3	103.672	79.6069	77.8532	86.6955	98.8085	3172	49.8142
2401.38	103.683	79.6229	77.8758	86.7079	98.7995	3171	50.1856
2399.45	103.688	79.63	77.885	86.7201	98.7674	3170	50.5557
2397.52	103.693	79.6315	77.8866	86.7323	98.7387	3169	50.9251
2395.59	103.708	79.6294	77.8893	86.7516	98.7299	3168	51.2932
2393.66	103.726	79.6229	77.8995	86.7705	98.7512	3167	51.6572
2391.73	103.738	79.6189	77.9098	86.7829	98.79	3166	52.0175
2389.8	103.717	79.5913	77.889	86.7578	98.7997	3165	52.3781
2387.87	103.59	79.4856	77.762	86.6414	98.6968	3164	52.7424
2385.95	103.253	79.199	77.4128	86.3405	98.3918	3163	53.1103
2384.02	102.607	78.6391	76.7414	85.7688	97.8045	3162	53.4789
2382.09	101.632	77.7776	75.7435	84.9173	96.9626	3161	53.8441
2380.16	100.461	76.7418	74.591	83.9196	96.0234	3160	54.2003
2378.23	99.2364	75.6691	73.4504	82.9091	95.1364	3159	54.541
2376.3	97.9988	74.6001	72.3655	81.9182	94.3243	3158	54.8616
2374.37	96.6612	73.4666	71.2438	80.864	93.5057	3157	55.162
2372.44	95.1968	72.2518	70.0623	79.7171	92.6249	3156	55.4489
2370.51	93.6382	70.9783	68.8455	78.5037	91.7073	3155	55.737
2368.59	92.1151	69.7563	67.7132	77.3241	90.8147	3154	56.0434
2366.66	90.7122	68.6432	66.7012	76.2447	90.0007	3153	56.3767
2364.73	89.5434	67.7193	65.8899	75.3216	89.3051	3152	56.7296
2362.8	88.7006	67.06	65.3769	74.6666	88.8433	3151	57.0844
2360.87	88.3059	66.7721	65.2386	74.3666	88.664	3150	57.4257
2358.94	88.2976	66.7779	65.4296	74.3507	88.7362	3149	57.7482
2357.01	88.9592	67.3491	66.2568	74.8596	89.3011	3148	58.0558
2355.08	90.277	68.481	67.5854	75.8927	90.2944	3147	58.3545
2353.16	92.0715	70.0173	69.3237	77.3132	91.5748	3146	58.6461
2351.23	94.0729	71.7165	71.1968	78.8748	92.9102	3145	58.9237
2349.3	95.5563	72.9811	72.1018	80.0108	93.5807	3144	59.1761
2347.37	95.084	72.4446	70.4226	79.6405	92.653	3143	59.3971
2345.44	93.3104	70.6759	68.2421	78.2775	91.3332	3142	59.5926
2343.51	92.2135	69.775	67.9924	77.4562	91.0275	3141	59.7752
2341.58	92.0799	69.8133	68.368	77.43	91.2376	3140	59.9556
2339.65	92.414	70.1688	68.8451	77.7628	91.6426	3139	60.138
2337.72	92.7927	70.5155	69.2194	78.0956	91.9831	3138	60.3242
2335.8	93.0936	70.7831	69.5128	78.3432	92.216	3137	60.5145
2333.87	93.2892	70.9552	69.6364	78.474	92.2477	3136	60.7047
2331.94	93.2072	70.8754	69.4667	78.3488	92.0266	3135	60.8809
2330.01	93.3667	71.0115	69.7238	78.432	92.0982	3134	61.0232
2328.08	93.8926	71.4869	70.332	78.8358	92.4628	3133	61.1177
2326.15	94.4335	71.938	70.735	79.2498	92.7513	3132	61.1702
2324.22	94.7697	72.1871	70.8657	79.4858	92.8492	3131	61.2047
2322.29	95.1598	72.4845	71.217	79.7672	93.0746	3130	61.2452
2320.37	95.8913	73.1264	71.9932	80.355	93.6237	3129	61.2967
2318.44	96.8914	74.0061	72.9371	81.184	94.3458	3128	61.3454
2316.51	97.7641	74.7723	73.6338	81.9114	94.9202	3127	61.3755
2314.58	98.2502	75.174	73.8831	82.308	95.159	3126	61.3852
2312.65	98.47	75.3357	73.9871	82.4655	95.2239	3125	61.3864
2310.72	98.7886	75.5925	74.2765	82.7091	95.4067	3124	61.3945
2308.79	99.2884	76.0157	74.7081	83.1298	95.7463	3123	61.4215
2306.86	99.8841	76.5146	75.2019	83.6505	96.1798	3122	61.4748
2304.94	100.489	77.0333	75.7128	84.1884	96.6583	3121	61.5569
2303.01	100.959	77.4386	76.0744	84.6167	97.0392	3120	61.6655
2301.08	101.267	77.7075	76.3071	84.9005	97.3001	3119	61.7989
2299.15	101.565	77.9753	76.5615	85.1728	97.5399	3118	61.9616
2297.22	101.863	78.2379	76.8044	85.4448	97.756	3117	62.1612
2295.29	102.151	78.4805	77.0255	85.7095	97.9527	3116	62.4014
2293.36	102.427	78.7136	77.2435	85.9634	98.1517	3115	62.6787
2291.43	102.696	78.9424	77.463	86.2147	98.3645	3114	62.9847
2289.5	102.942	79.1571	77.6732	86.4452	98.5844	3113	63.3096
2287.58	103.175	79.3643	77.8774	86.6609	98.8032	3112	63.6455
2285.65	103.4	79.5637	78.0783	86.8628	99.0076	3111	63.9907
2283.72	103.565	79.7131	78.2076	87.0132	99.1316	3110	64.3513
2281.79	103.597	79.7443	78.1993	87.0496	99.1385	3109	64.7356
2279.86	103.54	79.6979	78.1318	87.0096	99.0834	3108	65.1441
2277.93	103.475	79.647	78.0797	86.9656	99.0417	3107	65.5666
2276	103.427	79.6144	78.0435	86.9391	99.0217	3106	65.9887
2274.07	103.406	79.5978	78.03	86.9267	99.0323	3105	66.3982
2272.15	103.399	79.589	78.0325	86.93	99.0557	3104	66.7885
2270.22	103.4	79.5882	78.0478	86.9356	99.0823	3103	67.1602
2268.29	103.408	79.6007	78.0731	86.9464	99.1045	3102	67.523
2266.36	103.418	79.6202	78.1008	86.9524	99.1229	3101	67.8899
2264.43	103.428	79.647	78.1283	86.9623	99.1276	3100	68.2688
2262.5	103.445	79.6733	78.1496	86.9751	99.1313	3099	68.66
2260.57	103.469	79.6986	78.1671	86.9983	99.136	3098	69.058
2258.64	103.483	79.7183	78.1795	87.022	99.1426	3097	69.4479
2256.71	103.509	79.7351	78.1999	87.0476	99.1555	3096	69.8075
2254.79	103.535	79.7547	78.2292	87.0659	99.1861	3095	70.121
2252.86	103.565	79.7821	78.2678	87.0883	99.2321	3094	70.3957
2250.93	103.581	79.8118	78.3038	87.1045	99.2721	3093	70.6588
2249	103.594	79.8389	78.3335	87.1223	99.295	3092	70.9347
2247.07	103.595	79.8588	78.3469	87.1324	99.2979	3091	71.2278
2245.14	103.592	79.8681	78.3424	87.1346	99.28	3090	71.5259
2243.21	103.576	79.8675	78.3238	87.1259	99.2559	3089	71.8165
2241.28	103.563	79.8631	78.3054	87.1152	99.2466	3088	72.0969
2239.36	103.544	79.8564	78.2897	87.1032	99.2558	3087	72.3722
2237.43	103.521	79.8518	78.2721	87.095	99.2763	3086	72.6472
2235.5	103.481	79.8525	78.254	87.0835	99.2974	3085	72.9219
2233.57	103.437	79.8545	78.2271	87.0658	99.3087	3084	73.1942
2231.64	103.385	79.8553	78.1902	87.0344	99.3018	3083	73.4642
2229.71	103.335	79.8506	78.1479	86.9931	99.2798	3082	73.7349
2227.78	103.294	79.8427	78.1088	86.9589	99.2561	3081	74.0059
2225.85	103.251	79.8271	78.0611	86.9284	99.2344	3080	74.271
2223.92	103.195	79.8015	78.0083	86.8979	99.2115	3079	74.5258
2222	103.143	79.7727	77.9627	86.8765	99.1979	3078	74.7743
2220.07	103.105	79.7609	77.9402	86.8621	99.2012	3077	75.0246
2218.14	103.087	79.7584	77.9293	86.8514	99.2082	3076	75.2782
2216.21	103.066	79.7593	77.9221	86.8378	99.2041	3075	75.5279
2214.28	103.037	79.7513	77.9061	86.8204	99.1803	3074	75.7668
2212.35	102.998	79.7356	77.8779	86.7955	99.1451	3073	75.9933
2210.42	102.946	79.7171	77.833	86.7728	99.1041	3072	76.2091
2208.49	102.878	79.6919	77.7789	86.7432	99.0649	3071	76.4152
2206.57	102.813	79.6637	77.7233	86.7116	99.0301	3070	76.6149
2204.64	102.758	79.6441	77.6844	86.6797	99.0186	3069	76.8168
2202.71	102.712	79.6336	77.6587	86.6508	99.0193	3068	77.0295
2200.78	102.665	79.6233	77.6373	86.6193	99.0234	3067	77.2544
2198.85	102.619	79.6109	77.6122	86.5907	99.013	3066	77.4824
2196.92	102.565	79.5939	77.5777	86.5558	98.9803	3065	77.7027
2194.99	102.514	79.5828	77.5424	86.5286	98.9398	3064	77.9112
2193.06	102.464	79.5686	77.5056	86.498	98.9009	3063	78.1124
2191.13	102.428	79.5562	77.4765	86.4743	98.8736	3062	78.3109
2189.21	102.396	79.54	77.456	86.458	98.8617	3061	78.5044
2187.28	102.372	79.5261	77.4539	86.4546	98.8572	3060	78.6848
2185.35	102.363	79.516	77.4757	86.4635	98.8653	3059	78.8484
2183.42	102.375	79.524	77.5158	86.4906	98.8709	3058	79.0025
2181.49	102.398	79.5341	77.5579	86.5098	98.8609	3057	79.1604
2179.56	102.432	79.5456	77.5982	86.526	98.8353	3056	79.3309
2177.63	102.458	79.5386	77.6229	86.5318	98.8003	3055	79.5114
2175.7	102.477	79.5193	77.6394	86.5387	98.7593	3054	79.691
2173.78	102.492	79.4913	77.6536	86.5491	98.738	3053	79.8601
2171.85	102.504	79.477	77.6756	86.5699	98.7432	3052	80.0191
2169.92	102.501	79.4779	77.6998	86.5882	98.7589	3051	80.1773
2167.99	102.474	79.4847	77.7143	86.5982	98.754	3050	80.342
2166.06	102.416	79.4834	77.7058	86.5881	98.7242	3049	80.508
2164.13	102.339	79.4709	77.6743	86.5696	98.6731	3048	80.6621
2162.2	102.253	79.4518	77.6316	86.5541	98.6257	3047	80.7972
2160.27	102.178	79.4359	77.6015	86.5589	98.599	3046	80.9179
2158.35	102.106	79.421	77.573	86.5655	98.5913	3045	81.0335
2156.42	102.048	79.41	77.5517	86.5658	98.5926	3044	81.1506
2154.49	102.002	79.4072	77.5423	86.5565	98.5926	3043	81.2735
2152.56	101.969	79.4011	77.5358	86.5403	98.5786	3042	81.4061
2150.63	101.935	79.3876	77.5202	86.5169	98.5449	3041	81.5486
2148.7	101.909	79.3719	77.4983	86.5015	98.5043	3040	81.6934
2146.77	101.881	79.3622	77.4728	86.4924	98.4738	3039	81.8291
2144.84	101.853	79.3547	77.4528	86.4904	98.4492	3038	81.9486
2142.91	101.826	79.3431	77.4409	86.4791	98.4267	3037	82.0541
2140.99	101.818	79.3249	77.4303	86.46	98.4067	3036	82.1556
2139.06	101.828	79.3126	77.4312	86.442	98.3943	3035	82.2641
2137.13	101.853	79.3051	77.4373	86.4248	98.3794	3034	82.3819
2135.2	101.883	79.2996	77.4593	86.4217	98.3702	3033	82.5015
2133.27	101.91	79.2936	77.4772	86.4325	98.3606	3032	82.6148
2131.34	101.909	79.2833	77.4727	86.427	98.3348	3031	82.7254
2129.41	101.902	79.2727	77.4668	86.4142	98.3135	3030	82.8438
2127.48	101.897	79.2634	77.462	86.3987	98.2972	3029	82.9707
2125.56	101.906	79.2579	77.4657	86.3935	98.2933	3028	83.0913
2123.63	101.919	79.2521	77.4765	86.3876	98.2889	3027	83.1883
2121.7	101.941	79.2478	77.4939	86.389	98.2873	3026	83.2587
2119.77	101.945	79.2365	77.4991	86.3782	98.2661	3025	83.3147
2117.84	101.941	79.222	77.4971	86.362	98.226	3024	83.3709
2115.91	101.922	79.2002	77.4776	86.3365	98.173	3023	83.4339
2113.98	101.925	79.2004	77.4922	86.3357	98.1609	3022	83.5022
2112.05	101.933	79.2087	77.5121	86.3462	98.1738	3021	83.5702
2110.12	101.931	79.207	77.5119	86.3569	98.1818	3020	83.6329
2108.2	101.91	79.1983	77.509	86.3519	98.1773	3019	83.6904
2106.27	101.882	79.1926	77.5085	86.3435	98.1687	3018	83.7496
2104.34	101.847	79.1975	77.5042	86.3297	98.1683	3017	83.8186
2102.41	101.81	79.2108	77.4921	86.3237	98.1701	3016	83.8982
2100.48	101.763	79.2198	77.4779	86.3262	98.1757	3015	83.9794
2098.55	101.698	79.2121	77.4524	86.3243	98.1602	3014	84.0498
2096.62	101.636	79.2005	77.4336	86.3184	98.1602	3013	84.1029
2094.69	101.57	79.1936	77.4098	86.3043	98.1603	3012	84.1422
2092.77	101.485	79.1848	77.367	86.2721	98.1468	3011	84.1779
2090.84	101.382	79.1664	77.295	86.2284	98.0995	3010	84.2155
2088.91	101.289	79.1667	77.279	86.2133	98.0922	3009	84.248
2086.98	101.184	79.1712	77.2517	86.2092	98.0791	3008	84.2589
2085.05	101.049	79.1419	77.1727	86.177	98.0426	3007	84.2374
2083.12	100.912	79.1129	77.1014	86.145	98.0089	3006	84.1895
2081.19	100.776	79.0855	77.0293	86.1059	97.9728	3005	84.1342
2079.26	100.652	79.0568	76.9659	86.0675	97.9156	3004	84.0891
2077.33	100.567	79.02	76.9199	86.0356	97.8465	3003	84.0586
2075.41	100.569	79.0069	76.9193	86.0378	97.7989	3002	84.0346
2073.48	100.64	79.001	76.9414	86.0525	97.772	3001	84.0061
2071.55	100.753	79.0032	76.9916	86.0752	97.7627	3000	83.9691
2069.62	100.854	79.0008	77.0276	86.08	97.7579	2999	83.931
2067.69	100.93	78.992	77.0409	86.0739	97.73	2998	83.9056
2065.76	100.984	78.9662	77.0179	86.0482	97.6764	2997	83.9015
2063.83	101.103	79.0036	77.1475	86.0935	97.7227	2996	83.9145
2061.9	101.218	79.0359	77.2348	86.1469	97.753	2995	83.9293
2059.98	101.315	79.0276	77.2412	86.1652	97.7392	2994	83.9292
2058.05	101.392	79.0292	77.2779	86.1714	97.7505	2993	83.9043
2056.12	101.428	79.0259	77.292	86.1745	97.7528	2992	83.8516
2054.19	101.425	79.0354	77.2991	86.1849	97.7642	2991	83.7698
2052.26	101.399	79.0499	77.2945	86.1957	97.7749	2990	83.6571
2050.33	101.358	79.0677	77.2839	86.2077	97.7803	2989	83.518
2048.4	101.328	79.0805	77.276	86.2151	97.7902	2988	83.3718
2046.47	101.308	79.0885	77.2747	86.2044	97.8056	2987	83.2502
2044.54	101.327	79.0915	77.2853	86.1927	97.816	2986	83.1799
2042.62	101.373	79.0827	77.2774	86.1626	97.7891	2985	83.1665
2040.69	101.474	79.094	77.3509	86.1598	97.797	2984	83.1921
2038.76	101.577	79.1175	77.4574	86.1988	97.8324	2983	83.2294
2036.83	101.626	79.1056	77.4569	86.2128	97.8148	2982	83.2561
2034.9	101.652	79.1067	77.4639	86.2176	97.8136	2981	83.258
2032.97	101.647	79.1063	77.4618	86.2151	97.8075	2980	83.2231
2031.04	101.608	79.104	77.4528	86.1983	97.796	2979	83.1376
2029.11	101.562	79.0993	77.4251	86.1782	97.7716	2978	82.9924
2027.19	101.496	79.0916	77.3965	86.1653	97.7479	2977	82.791
2025.26	101.41	79.0733	77.3504	86.1563	97.7075	2976	82.5526
2023.33	101.32	79.0415	77.3002	86.1365	97.6547	2975	82.3041
2021.4	101.265	79.0115	77.262	86.1171	97.6048	2974	82.07
2019.47	101.205	78.9705	77.1577	86.0617	97.5188	2973	81.8662
2017.54	101.157	78.9503	77.078	86.0174	97.4545	2972	81.7032
2015.61	101.144	79.023	77.2393	86.0909	97.5517	2971	81.5887
2013.68	101.024	79.0484	77.2305	86.1389	97.5598	2970	81.5208
2011.76	100.816	79.012	77.0721	86.1276	97.51	2969	81.4767
2009.83	100.593	78.9977	76.9603	86.1215	97.4965	2968	81.4101
2007.9	100.325	78.9899	76.8463	86.0933	97.4902	2967	81.2659
2005.97	100.055	79.0025	76.7595	86.0897	97.5002	2966	81.0025
2004.04	99.8286	79.0151	76.6799	86.0989	97.5137	2965	80.6105
2002.11	99.7171	79.0333	76.6517	86.1193	97.5218	2964	80.1216
2000.18	99.766	79.0413	76.6777	86.144	97.5316	2963	79.6032
1998.25	99.9423	79.0601	76.7729	86.1657	97.5506	2962	79.1369
1996.32	100.101	79.073	76.8477	86.1594	97.5715	2961	78.786
1994.4	100.098	79.0324	76.7183	86.0846	97.4819	2960	78.5697
1992.47	99.9853	78.9807	76.5505	86.0007	97.4141	2959	78.4623
1990.54	99.9322	79.1069	76.8309	86.1147	97.6074	2958	78.4155
1988.61	99.7875	79.1494	76.8268	86.1798	97.6356	2957	78.3879
1986.68	99.7576	79.1695	76.825	86.2518	97.6876	2956	78.3597
1984.75	99.9671	79.2102	76.948	86.326	97.7622	2955	78.3243
1982.82	100.458	79.2233	77.137	86.3751	97.7979	2954	78.2662
1980.89	101.12	79.2415	77.4347	86.4316	97.8512	2953	78.1441
1978.97	101.726	79.2679	77.7067	86.503	97.899	2952	77.8951
1977.04	102.142	79.2933	77.9042	86.5649	97.9425	2951	77.4601
1975.11	102.395	79.3062	78.0317	86.6074	97.9584	2950	76.8205
1973.18	102.558	79.3266	78.1309	86.6447	97.9913	2949	76.0264
1971.25	102.682	79.3484	78.1946	86.6768	98.0299	2948	75.1994
1969.32	102.717	79.3196	78.1119	86.6456	97.9745	2947	74.4902
1967.39	102.767	79.2954	78.0776	86.6366	97.9558	2946	74.0103
1965.46	102.915	79.4137	78.4332	86.7802	98.1739	2945	73.7788
1963.53	102.952	79.4548	78.4832	86.8673	98.2128	2944	73.7199
1961.61	102.946	79.4308	78.3942	86.8899	98.1957	2943	73.7056
1959.68	102.967	79.4425	78.4233	86.9119	98.224	2942	73.6086
1957.75	102.98	79.4535	78.439	86.9215	98.2471	2941	73.3404
1955.82	102.999	79.4617	78.4315	86.931	98.2702	2940	72.8784
1953.89	103.035	79.5005	78.5059	86.9707	98.3455	2939	72.2868
1951.96	103.051	79.5225	78.5425	87.0054	98.3802	2938	71.7114
1950.03	103.05	79.5206	78.5356	87.0137	98.394	2937	71.3298
1948.1	103.044	79.5168	78.4948	86.99	98.3846	2936	71.2717
1946.18	103.044	79.5197	78.4513	86.9638	98.3855	2935	71.5597
1944.25	103.002	79.4673	78.2656	86.8807	98.2758	2934	72.1048
1942.32	103.046	79.4742	78.3418	86.8848	98.3182	2933	72.7545
1940.39	103.203	79.6589	78.9006	87.0929	98.6045	2932	73.3665
1938.46	103.14	79.6295	78.7546	87.1189	98.53	2931	73.8654
1936.53	103.112	79.5854	78.6423	87.1166	98.5075	2930	74.2503
1934.6	103.096	79.5914	78.6234	87.1192	98.5212	2929	74.5659
1932.67	103.104	79.6236	78.6666	87.1586	98.5792	2928	74.8666
1930.74	103.088	79.6555	78.6891	87.1991	98.6297	2927	75.1959
1928.82	103.072	79.6715	78.7043	87.2469	98.6692	2926	75.5757
1926.89	103.039	79.6766	78.6738	87.2836	98.6818	2925	76.0003
1924.96	102.947	79.6272	78.4636	87.2354	98.5768	2924	76.4384
1923.03	102.91	79.5956	78.3527	87.1881	98.5383	2923	76.8505
1921.1	103.061	79.7619	78.8075	87.3482	98.7983	2922	77.2122
1919.17	102.985	79.689	78.4549	87.3032	98.6403	2921	77.523
1917.24	103.164	79.7963	78.7728	87.4754	98.9235	2920	77.7964
1915.31	103.275	79.9808	79.2225	87.6505	99.1544	2919	78.0431
1913.39	103.165	79.8957	78.9161	87.6175	99.0123	2918	78.2641
1911.46	103.105	79.8255	78.7119	87.5623	98.9445	2917	78.4559
1909.53	103.125	79.8317	78.7017	87.5469	98.971	2916	78.6219
1907.6	103.196	79.935	78.9772	87.6253	99.14	2915	78.7752
1905.67	103.183	79.9557	78.9955	87.6652	99.1649	2914	78.9323
1903.74	103.142	79.9221	78.9245	87.6592	99.1379	2913	79.1011
1901.81	103.127	79.9064	78.9023	87.6562	99.1212	2912	79.2781
1899.88	103.128	79.9139	78.9217	87.6597	99.1343	2911	79.4559
1897.95	103.101	79.891	78.8406	87.6245	99.0819	2910	79.6313
1896.03	103.062	79.838	78.7054	87.5465	99.0025	2909	79.8052
1894.1	103.122	79.8854	78.8912	87.5877	99.1021	2908	79.976
1892.17	103.076	79.8698	78.852	87.5699	99.0369	2907	80.1372
1890.24	102.986	79.7393	78.4665	87.4683	98.8369	2906	80.2811
1888.31	103.177	79.9124	79.0198	87.6396	99.171	2905	80.4052
1886.38	103.175	79.9755	79.1383	87.6869	99.1913	2904	80.5144
1884.45	103.078	79.8775	78.8926	87.6184	99.0656	2903	80.6181
1882.52	103.065	79.8716	78.9302	87.6197	99.074	2902	80.7265
1880.6	103.046	79.8513	78.8951	87.6082	99.0471	2901	80.8462
1878.67	103.061	79.8528	78.905	87.6277	99.0587	2900	80.9778
1876.74	103.068	79.8679	78.9363	87.6574	99.0953	2899	81.1151
1874.81	103.064	79.8754	78.948	87.6752	99.1111	2898	81.2473
1872.88	103.015	79.8438	78.8509	87.6204	99.06	2897	81.3648
1870.95	102.843	79.674	78.298	87.3945	98.7393	2896	81.4656
1869.02	102.911	79.6755	78.1994	87.3615	98.7824	2895	81.5553
1867.09	103.309	80.1033	79.3532	87.7449	99.4477	2894	81.6386
1865.17	103.272	80.159	79.5075	87.8421	99.4782	2893	81.7122
1863.24	103.114	79.9866	79.1431	87.7674	99.2822	2892	81.7686
1861.31	103.024	79.8942	78.9393	87.6921	99.1967	2891	81.8055
1859.38	103.02	79.9131	78.9796	87.6974	99.2535	2890	81.8268
1857.45	103.017	79.9431	79.0162	87.7239	99.3105	2889	81.8383
1855.52	103.037	79.9745	79.0756	87.772	99.3701	2888	81.8467
1853.59	103.012	79.9671	79.0143	87.7686	99.3617	2887	81.861
1851.66	103.008	79.9645	79.0276	87.765	99.3935	2886	81.8892
1849.73	102.904	79.8766	78.7951	87.6442	99.2519	2885	81.9324
1847.81	102.838	79.8015	78.6415	87.5172	99.1471	2884	81.9833
1845.88	102.693	79.662	78.1681	87.3294	98.8962	2883	82.0324
1843.95	102.924	79.8069	78.5436	87.5073	99.2405	2882	82.0755
1842.02	103.279	80.2529	79.8041	87.8869	99.8893	2881	82.1134
1840.09	103.057	80.0964	79.3135	87.7693	99.5612	2880	82.1473
1838.16	102.892	79.885	78.8259	87.6283	99.3434	2879	82.1773
1836.23	102.895	79.8927	78.9105	87.6173	99.4049	2878	82.2051
1834.3	102.872	79.9068	78.9753	87.6092	99.437	2877	82.2346
1832.38	102.717	79.7596	78.5221	87.4523	99.1636	2876	82.2689
1830.45	102.685	79.6361	78.0774	87.3567	99.0436	2875	82.3064
1828.52	103.075	80.0031	79.1582	87.6825	99.6837	2874	82.3427
1826.59	102.892	79.9232	78.9357	87.5375	99.4029	2873	82.3752
1824.66	102.808	79.7725	78.679	87.4424	99.2814	2872	82.4075
1822.73	102.926	79.9522	79.2847	87.6031	99.5866	2871	82.4477
1820.8	102.774	79.8328	78.9384	87.5397	99.3792	2870	82.5037
1818.87	102.688	79.7234	78.7524	87.4741	99.2757	2869	82.5791
1816.94	102.654	79.6708	78.6824	87.4224	99.2119	2868	82.6714
1815.02	102.674	79.691	78.8126	87.4433	99.2754	2867	82.774
1813.09	102.533	79.5451	78.4109	87.271	99.0076	2866	82.8788
1811.16	102.539	79.5121	78.3532	87.2118	99.0145	2865	82.9803
1809.23	102.653	79.66	78.755	87.3245	99.2397	2864	83.0778
1807.3	102.63	79.6893	78.8592	87.3463	99.2585	2863	83.1738
1805.37	102.528	79.5943	78.6372	87.2911	99.1102	2862	83.268
1803.44	102.375	79.4202	78.2713	87.104	98.8569	2861	83.3563
1801.51	102.297	79.2961	77.9874	86.921	98.6758	2860	83.4358
1799.59	102.541	79.5285	78.5813	87.1132	99.0965	2859	83.5114
1797.66	102.543	79.5912	78.7219	87.1326	99.1218	2858	83.5949
1795.73	102.334	79.4071	78.302	86.924	98.8091	2857	83.6977
1793.8	102.114	79.1644	77.5741	86.7049	98.4281	2856	83.8233
1791.87	102.329	79.2956	78.0186	86.8367	98.7839	2855	83.9661
1789.94	102.587	79.6534	79.1709	87.1001	99.2796	2854	84.1169
1788.01	102.329	79.4698	78.7193	86.9452	98.9357	2853	84.2731
1786.08	102.048	79.1535	77.9535	86.6688	98.5001	2852	84.4441
1784.15	102.047	79.1588	78.0808	86.6394	98.5791	2851	84.6442
1782.23	101.972	79.1537	78.0055	86.5787	98.4903	2850	84.8783
1780.3	101.919	79.074	77.8551	86.496	98.4196	2849	85.1346
1778.37	101.955	79.1409	78.1899	86.5243	98.5204	2848	85.3927
1776.44	101.746	78.9536	77.6901	86.3088	98.1889	2847	85.6374
1774.51	101.545	78.7102	76.9848	86.018	97.7926	2846	85.8656
1772.58	101.585	78.6653	76.6971	85.9446	97.7952	2845	86.083
1770.65	101.985	79.1244	78.1619	86.2584	98.4965	2844	86.2964
1768.72	101.567	78.864	77.7079	85.8719	97.8915	2843	86.5049
1766.8	101.39	78.6707	77.5814	85.6982	97.7064	2842	86.6972
1764.87	101.133	78.4961	77.2274	85.4561	97.3608	2841	86.8604
1762.94	100.739	78.0392	76.101	84.9737	96.6607	2840	86.9949
1761.01	100.826	78.0808	76.5432	84.908	96.8232	2839	87.1175
1759.08	100.7	78.0482	76.598	84.7262	96.6159	2838	87.246
1757.15	100.36	77.701	75.8158	84.3435	96.0797	2837	87.3843
1755.22	100.38	77.7221	76.2153	84.3026	96.1861	2836	87.5245
1753.29	99.9309	77.3586	75.3024	83.8114	95.4608	2835	87.66
1751.36	99.6028	76.9244	74.3052	83.2906	94.8585	2834	87.7926
1749.44	99.8213	77.1782	75.0129	83.3099	95.2267	2833	87.9262
1747.51	99.8548	77.2828	75.3257	83.3108	95.3139	2832	88.0602
1745.58	99.574	77.0768	75.0565	83.0749	94.9809	2831	88.1895
1743.65	99.2607	76.761	74.4404	82.7526	94.5327	2830	88.3074
1741.72	99.144	76.6808	74.3176	82.6548	94.4681	2829	88.4119
1739.79	99.0795	76.6169	74.1078	82.5928	94.4218	2828	88.5124
1737.86	99.1341	76.775	74.7149	82.6443	94.6906	2827	88.6256
1735.93	98.5394	76.2881	73.1559	82.1136	93.7565	2826	88.7607
1734.01	98.7223	76.3508	73.1083	82.3188	94.2665	2825	88.9064
1732.08	99.4523	77.3812	75.6272	83.1817	95.8169	2824	89.039
1730.15	99.0334	77.1483	74.9363	82.9355	95.3512	2823	89.1429
1728.22	98.7932	76.9729	74.7249	82.8452	95.2631	2822	89.2223
1726.29	98.5114	76.8429	74.385	82.7121	95.105	2821	89.2927
1724.36	98.2298	76.6684	73.8761	82.5002	94.8846	2820	89.367
1722.43	98.1383	76.7199	73.9396	82.4687	95.0213	2819	89.4485
1720.5	97.8512	76.5702	73.2562	82.2455	94.7095	2818	89.5342
1718.58	97.605	76.2835	72.078	81.9449	94.3796	2817	89.6195
1716.65	98.2096	76.9864	73.672	82.4693	95.6446	2816	89.7039
1714.72	98.2995	77.4309	74.6663	82.7539	96.2066	2815	89.7913
1712.79	98.072	77.3928	74.6295	82.8228	96.2329	2814	89.8843
1710.86	97.7895	77.2265	74.1379	82.7502	96.0453	2813	89.9806
1708.93	97.6744	77.1405	73.7716	82.7468	96.021	2812	90.0755
1707	97.6211	77.1137	73.3808	82.716	96.0177	2811	90.1664
1705.07	97.8847	77.3693	73.8541	82.9826	96.5769	2810	90.2524
1703.14	97.8225	77.4824	74.0791	82.9869	96.6471	2809	90.3306
1701.22	97.2588	76.8721	72.1745	82.4907	95.72	2808	90.3972
1699.29	98.0594	77.7091	74.4493	83.2999	97.4491	2807	90.4516
1697.36	97.8473	77.8598	74.4195	83.1871	97.2212	2806	90.4958
1695.43	97.6517	77.7068	74.1862	83.1842	97.3073	2805	90.5315
1693.5	97.6124	77.956	75.2056	83.3616	97.74	2804	90.5602
1691.57	96.8802	77.3882	73.7251	82.7624	96.7956	2803	90.5878
1689.64	96.4411	77.0439	72.9437	82.3455	96.4384	2802	90.6235
1687.71	96.0704	76.9503	72.6704	82.0264	96.3097	2801	90.6728
1685.79	95.4558	76.4947	71.0911	81.4693	95.5475	2800	90.7322
1683.86	95.4472	76.696	71.4465	81.4523	96.2809	2799	90.7927
1681.93	95.3067	77.2965	73.2335	81.503	97.0486	2798	90.8473
1680	94.204	76.6321	71.6361	80.6389	95.9865	2797	90.8964
1678.07	93.3568	76.2002	70.6537	80.0183	95.5404	2796	90.9472
1676.14	92.3684	75.6769	69.0631	79.2015	94.8524	2795	91.0036
1674.21	91.6504	75.7454	69.1856	78.6715	95.2743	2794	91.0583
1672.28	90.5028	75.4461	68.1514	77.7184	94.6735	2793	91.0974
1670.35	89.2927	74.8499	66.4251	76.6263	93.9679	2792	91.1158
1668.43	88.0473	74.7542	66.1945	75.6273	94.1524	2791	91.1256
1666.5	86.5557	74.3981	65.3401	74.4772	93.691	2790	91.1422
1664.57	84.8983	73.6037	63.1845	73.0738	92.5578	2789	91.1665
1662.64	83.1833	73.0625	61.6208	71.6047	92.1314	2788	91.1853
1660.71	81.1905	72.7395	60.6624	69.9936	91.8859	2787	91.1893
1658.78	78.9687	71.9982	58.7203	68.1486	90.9583	2786	91.1844
1656.85	76.623	71.1135	56.3928	66.1089	89.8751	2785	91.1833
1654.92	74.4225	70.0742	53.5358	64.0651	88.4923	2784	91.1927
1653	71.6239	69.5855	51.6727	61.734	88.7053	2783	91.2107
1651.07	68.4917	69.6688	51.5811	59.3357	89.3215	2782	91.2328
1649.14	66.6693	68.5658	49.0942	57.6054	87.5029	2781	91.2558
1647.21	65.0125	67.6689	47.1158	56.0326	86.7256	2780	91.2777
1645.28	63.993	67.6976	47.4506	55.2737	87.3223	2779	91.2968
1643.35	63.4484	67.371	47.1435	54.8177	86.8712	2778	91.3131
1641.42	63.4103	66.9761	46.6781	54.6936	86.3038	2777	91.3283
1639.49	63.6086	66.8066	46.5733	54.7734	86.1031	2776	91.3428
1637.56	64.0581	66.6918	46.3561	55.0173	85.7833	2775	91.3522
1635.64	65.4279	67.1733	47.4865	56.1456	86.5741	2774	91.3488
1633.71	67.7479	68.2638	50.3911	58.2548	87.8606	2773	91.3314
1631.78	68.9932	68.3592	51.0695	59.3394	87.5308	2772	91.3125
1629.85	70.3822	68.4469	51.6352	60.5139	87.3427	2771	91.3122
1627.92	71.8616	68.842	52.7117	61.7803	87.7385	2770	91.3393
1625.99	73.039	69.2653	53.7794	62.8077	88.0948	2769	91.3829
1624.06	73.5016	69.312	53.8066	63.186	88.0078	2768	91.4238
1622.13	74.0354	69.6689	54.6369	63.6509	88.6058	2767	91.4533
1620.21	73.8092	69.6183	54.5073	63.477	88.4397	2766	91.4766
1618.28	73.2966	69.2068	53.356	62.9862	87.8382	2765	91.501
1616.35	72.9061	69.3031	53.2295	62.6461	88.3782	2764	91.5276
1614.42	72.5675	69.5785	53.742	62.4051	88.8906	2763	91.555
1612.49	72.0927	69.2539	53.001	61.9876	88.3453	2762	91.5834
1610.56	72.1463	69.1568	52.786	61.9935	88.2619	2761	91.6131
1608.63	72.6116	69.3354	53.1331	62.355	88.4841	2760	91.6413
1606.7	73.4455	69.6514	53.8928	63.0636	88.8545	2759	91.6638
1604.77	74.3127	69.8786	54.5149	63.8024	89.0509	2758	91.6791
1602.85	75.4291	70.16	55.3581	64.7313	89.355	2757	91.6894
1600.92	76.6322	70.499	56.3811	65.7689	89.74	2756	91.6975
1598.99	77.8913	70.8536	57.4543	66.8727	90.1265	2755	91.7047
1597.06	78.9912	71.1365	58.2903	67.8109	90.3909	2754	91.7103
1595.13	80.0923	71.4813	59.2293	68.7338	90.7787	2753	91.715
1593.2	80.9316	71.7821	60.0291	69.4536	91.1262	2752	91.7241
1591.27	81.5411	71.9782	60.593	69.9838	91.3473	2751	91.7443
1589.34	81.9448	72.0872	60.9377	70.3354	91.502	2750	91.7766
1587.42	82.3745	72.2343	61.3733	70.7233	91.7231	2749	91.8151
1585.49	82.7323	72.3328	61.6595	71.0419	91.8547	2748	91.8543
1583.56	83.2134	72.4995	62.1196	71.4614	92.0681	2747	91.8946
1581.63	83.6471	72.6433	62.4985	71.8369	92.2223	2746	91.9379
1579.7	84.1108	72.7781	62.8291	72.2184	92.3048	2745	91.9803
1577.77	84.3852	72.6892	62.4312	72.3649	92.0219	2744	92.0131
1575.84	85.5573	73.2678	63.816	73.3667	92.9927	2743	92.0334
1573.91	86.6004	73.9015	65.6654	74.357	93.7874	2742	92.0475
1571.99	86.8065	73.6315	65.187	74.5189	93.1361	2741	92.0657
1570.06	87.4366	73.5689	65.1546	74.9518	93.0913	2740	92.093
1568.13	88.7956	74.2534	67.2076	76.0826	94.1163	2739	92.1271
1566.2	89.1851	74.26	67.4357	76.4028	93.9061	2738	92.1619
1564.27	89.7251	74.2767	67.7144	76.8271	93.9264	2737	92.1919
1562.34	90.006	74.2196	67.666	77.0085	93.6842	2736	92.2165
1560.41	89.8418	73.6287	65.8718	76.6878	92.6341	2735	92.2404
1558.48	91.6589	74.7043	68.4259	78.0654	94.6617	2734	92.2703
1556.55	92.8172	75.6844	71.4094	79.1906	95.7796	2733	92.3085
1554.63	92.5607	75.1076	70.4144	78.9777	94.766	2732	92.3509
1552.7	93.0266	75.0649	70.879	79.3963	94.7444	2731	92.3898
1550.77	93.1923	74.8732	70.637	79.4633	94.3003	2730	92.4209
1548.84	93.8191	75.0346	71.3825	79.9934	94.5788	2729	92.4457
1546.91	94.0705	75.0281	71.413	80.2175	94.4209	2728	92.4703
1544.98	94.2512	74.7872	70.8428	80.1536	93.9834	2727	92.4995
1543.05	94.8089	75.0114	71.2854	80.4617	94.255	2726	92.5323
1541.12	95.422	75.2731	71.3888	80.9271	94.5958	2725	92.5631
1539.2	96.6685	76.1876	73.9343	82.0597	96.1862	2724	92.5877
1537.27	96.8663	76.3025	75.1607	82.3737	96.2419	2723	92.6076
1535.34	96.1637	75.5189	73.4025	81.7214	94.8771	2722	92.6277
1533.41	96.3634	75.3187	73.1711	81.7518	94.7964	2721	92.6496
1531.48	96.9036	75.7375	74.6771	82.2301	95.4549	2720	92.672
1529.55	96.7361	75.456	74.0552	82.0844	94.9198	2719	92.6939
1527.62	96.6954	75.1976	73.5416	81.9094	94.5451	2718	92.7166
1525.69	97.0178	75.2623	73.9307	82.0616	94.668	2717	92.7406
1523.76	97.1353	75.2842	73.9638	82.1169	94.6314	2716	92.7651
1521.84	97.2609	75.1489	73.5437	82.0922	94.4762	2715	92.7891
1519.91	97.843	75.5837	75.2464	82.5596	95.2753	2714	92.813
1517.98	97.5874	75.2567	74.5897	82.2932	94.6425	2713	92.8367
1516.05	97.6251	75.0266	74.7049	82.2548	94.5862	2712	92.8583
1514.12	97.6292	74.8595	75.0178	82.3371	94.5127	2711	92.8767
1512.19	97.3138	74.3425	74.2085	82.0417	93.9217	2710	92.8942
1510.26	97.1193	73.9266	73.5748	81.6611	93.3336	2709	92.9166
1508.33	96.727	73.4349	72.1353	81.0124	92.4273	2708	92.949
1506.41	97.7306	74.2388	74.0075	81.8774	93.8318	2707	92.9898
1504.48	98.2961	75.0679	76.4838	82.8284	95.0238	2706	93.0305
1502.55	97.5769	74.4497	75.1718	82.2921	93.8887	2705	93.061
1500.62	97.0837	73.8986	74.0002	81.8346	93.0546	2704	93.0793
1498.69	97.0367	73.7316	73.7187	81.7369	92.8092	2703	93.094
1496.76	97.1453	73.7844	74.0596	81.8031	92.8827	2702	93.1162
1494.83	97.2464	73.9035	74.8554	81.9716	93.022	2701	93.1486
1492.9	96.7661	73.5305	74.0599	81.5905	92.2781	2700	93.184
1490.97	96.2935	73.0112	72.8037	81.0185	91.3489	2699	93.2146
1489.05	96.3897	73.1027	73.3664	80.9941	91.358	2698	93.2384
1487.12	96.399	73.2106	73.9965	81.1592	91.376	2697	93.2587
1485.19	96.0898	72.9487	73.8356	81.0211	90.9759	2696	93.2797
1483.26	95.6892	72.5291	73.2056	80.6862	90.3287	2695	93.3034
1481.33	95.3757	72.1655	72.7363	80.3535	89.8233	2694	93.3277
1479.4	95.1163	71.921	72.6069	80.1275	89.4362	2693	93.3466
1477.47	94.6164	71.4386	71.7331	79.6161	88.6602	2692	93.3542
1475.54	94.2531	71.0485	71.2305	79.1451	88.0415	2691	93.352
1473.62	93.8899	70.7341	70.6834	78.6995	87.4912	2690	93.3499
1471.69	93.8781	70.8024	71.4065	78.6638	87.6442	2689	93.3574
1469.76	93.5159	70.7063	71.5682	78.4396	87.4029	2688	93.3752
1467.83	92.877	70.2148	70.4021	77.8355	86.5814	2687	93.3963
1465.9	92.4938	69.8823	69.572	77.3477	86.0555	2686	93.4146
1463.97	92.5673	69.922	70.0863	77.3626	86.1078	2685	93.4311
1462.04	92.3616	69.6748	70.1627	77.3196	85.5697	2684	93.4514
1460.11	91.8531	68.936	68.9318	76.9468	84.274	2683	93.4775
1458.18	91.7908	68.5402	68.1839	76.7618	83.5736	2682	93.5043
1456.26	93.2005	69.6816	70.6213	77.6391	85.3167	2681	93.5238
1454.33	93.9161	70.5185	71.9841	78.1203	86.5343	2680	93.5338
1452.4	93.8994	70.5232	71.4231	78.0396	86.6154	2679	93.5404
1450.47	93.9925	70.6291	71.3037	78.073	86.8258	2678	93.5516
1448.54	94.0642	70.6961	71.1372	78.1159	86.8769	2677	93.57
1446.61	94.2778	70.949	71.7258	78.4276	87.2317	2676	93.5918
1444.68	94.1995	70.9341	71.7498	78.5436	87.1323	2675	93.6115
1442.75	93.9289	70.6983	71.3998	78.4564	86.7623	2674	93.6254
1440.83	93.5984	70.4323	71.0844	78.3125	86.3107	2673	93.6337
1438.9	92.9893	70.0012	70.2179	77.8934	85.5337	2672	93.6423
1436.97	92.5427	69.63	69.5917	77.5497	84.8263	2671	93.6601
1435.04	92.7817	69.9065	70.8914	77.9491	84.9116	2670	93.6918
1433.11	92.6283	69.8031	70.6711	77.9661	84.3839	2669	93.7322
1431.18	92.528	69.6763	70.2768	77.9226	83.9932	2668	93.7697
1429.25	92.7178	69.8743	70.5912	78.0926	84.0855	2667	93.797
1427.32	92.7827	70.0832	70.8789	78.2018	84.2613	2666	93.8158
1425.4	92.6359	70.0686	70.4007	78.0389	84.1515	2665	93.8311
1423.47	92.7011	70.2879	70.5218	78.053	84.4903	2664	93.8457
1421.54	92.607	70.4231	70.3483	77.9962	84.6112	2663	93.8605
1419.61	92.3658	70.3408	69.6642	77.6971	84.5236	2662	93.8766
1417.68	92.591	70.796	70.6371	77.89	85.3759	2661	93.8965
1415.75	92.3784	70.8894	70.6609	77.8889	85.7443	2660	93.9232
1413.82	92.0292	70.7548	70.1011	77.7127	85.9002	2659	93.957
1411.89	91.645	70.6329	69.6046	77.4192	86.0324	2658	93.9927
1409.96	91.2369	70.5476	69.2601	77.1088	86.1601	2657	94.0227
1408.04	90.6449	70.3657	68.6968	76.6731	86.0708	2656	94.0455
1406.11	89.8505	70.0155	67.7798	76.0185	85.7036	2655	94.0703
1404.18	88.9176	69.712	67.1034	75.2989	85.4711	2654	94.1092
1402.25	87.8037	69.3518	66.2344	74.5002	85.1068	2653	94.1641
1400.32	86.405	68.7127	64.6068	73.343	84.3186	2652	94.2253
1398.39	84.8293	68.1302	63.3089	72.0148	83.7096	2651	94.2809
1396.46	83.1418	67.5089	61.9009	70.6326	82.957	2650	94.3276
1394.53	81.2603	66.7775	60.3144	69.1157	82.1291	2649	94.3687
1392.61	79.0789	66.0377	58.8572	67.4686	81.2773	2648	94.4083
1390.68	76.6055	65.047	56.6333	65.4849	79.9699	2647	94.4478
1388.75	73.8177	64.0178	54.0809	63.0613	78.6952	2646	94.4845
1386.82	70.7187	63.257	51.6281	60.2484	78.0174	2645	94.5147
1384.89	68.1722	62.7994	49.772	57.8887	77.8452	2644	94.5381
1382.96	66.5367	62.2113	48.21	56.2437	77.4008	2643	94.5624
1381.03	65.7977	61.6938	47.4435	55.3451	76.9298	2642	94.5989
1379.1	65.8268	61.4135	47.3276	55.1857	76.5175	2641	94.6527
1377.17	66.5334	61.4382	47.8901	55.7331	76.3867	2640	94.7162
1375.25	67.8456	61.6142	48.8218	56.8226	76.3636	2639	94.7752
1373.32	70.2524	62.1727	50.9898	58.8963	76.8465	2638	94.8219
1371.39	72.8851	62.8987	53.2311	61.1536	77.5327	2637	94.8601
1369.46	75.5022	63.7855	55.2282	63.1977	78.5991	2636	94.8996
1367.53	78.1528	64.8897	57.4437	65.2203	80.1026	2635	94.9465
1365.6	80.0613	65.612	58.9617	66.6358	81.0491	2634	94.998
1363.67	81.4235	66.0262	59.9123	67.6482	81.5855	2633	95.046
1361.74	82.7942	66.5867	61.4165	68.8258	82.3895	2632	95.0847
1359.82	83.5756	66.9108	62.3675	69.6317	82.8183	2631	95.1143
1357.89	83.6964	66.9005	62.4645	69.8219	82.7933	2630	95.1384
1355.96	83.0161	66.5631	61.8641	69.3119	82.333	2629	95.1602
1354.03	81.2997	65.9245	60.5751	68.0583	81.5415	2628	95.1837
1352.1	78.7724	65.1645	58.6619	66.1736	80.7156	2627	95.2143
1350.17	76.4494	64.726	56.8667	64.2855	80.5342	2626	95.2562
1348.24	75.6951	64.9046	56.2586	63.4976	81.2708	2625	95.3087
1346.31	77.0683	65.5942	57.2908	64.4663	82.492	2624	95.3677
1344.38	79.6372	66.4309	59.2801	66.5321	83.6415	2623	95.4298
1342.46	82.0438	67.1049	61.1434	68.5109	84.4088	2622	95.4917
1340.53	83.6932	67.445	62.3281	69.7682	84.6733	2621	95.5469
1338.6	84.7321	67.7251	63.4283	70.6249	84.9918	2620	95.5873
1336.67	85.02	67.8212	63.9291	71.0485	85.1647	2619	95.6112
1334.74	85.0144	67.7428	64.0096	71.2518	85.068	2618	95.6262
1332.81	85.371	67.6392	64.2949	71.7007	84.7986	2617	95.6435
1330.88	86.1392	67.552	64.9738	72.483	84.4443	2616	95.6678
1328.95	86.8732	67.3899	65.6695	73.2616	83.9176	2615	95.6937
1327.03	87.2925	67.1188	66.1501	73.8051	83.2029	2614	95.7129
1325.1	87.4682	66.7817	66.3972	74.1096	82.3852	2613	95.7226
1323.17	87.5778	66.5238	66.5988	74.3128	81.7143	2612	95.7284
1321.24	87.739	66.4249	66.7688	74.4725	81.304	2611	95.7401
1319.31	87.9773	66.4786	67.0174	74.6505	81.153	2610	95.7644
1317.38	88.2544	66.6349	67.3793	74.8978	81.1567	2609	95.8009
1315.45	88.5125	66.8318	67.6698	75.1345	81.2523	2608	95.8432
1313.52	88.8547	67.1322	67.9654	75.334	81.6074	2607	95.8825
1311.59	89.3397	67.59	68.4628	75.6031	82.3632	2606	95.9109
1309.67	89.7761	67.9937	68.8285	75.8176	83.0887	2605	95.9253
1307.74	90.0723	68.2573	69.045	75.9179	83.5475	2604	95.9316
1305.81	90.268	68.4295	69.1917	75.9897	83.7418	2603	95.9422
1303.88	90.3568	68.5101	69.2422	76.0163	83.7023	2602	95.9653
1301.95	90.3736	68.527	69.2372	76.0222	83.5955	2601	95.9947
1300.02	90.3519	68.5023	69.2223	76.0201	83.6028	2600	96.0148
1298.09	90.238	68.4249	69.1219	75.9632	83.6521	2599	96.0163
1296.16	89.9801	68.2862	68.9148	75.8151	83.6185	2598	96.006
1294.24	89.5564	68.102	68.5454	75.5536	83.4264	2597	95.9987
1292.31	88.934	67.8536	67.981	75.1051	83.0684	2596	96.0019
1290.38	88.2674	67.6093	67.372	74.5928	82.626	2595	96.0114
1288.45	87.8916	67.4434	67.0336	74.2886	82.1788	2594	96.0209
1286.52	87.9979	67.3889	67.1632	74.4063	81.7275	2593	96.0314
1284.59	88.385	67.3576	67.576	74.7771	81.2018	2592	96.0487
1282.66	88.7767	67.2896	67.9799	75.1474	80.6476	2591	96.0738
1280.73	89.105	67.1962	68.324	75.4354	80.3098	2590	96.1003
1278.81	89.4013	67.1182	68.6055	75.6768	80.2513	2589	96.1206
1276.88	89.6445	67.0293	68.8239	75.848	80.2718	2588	96.1331
1274.95	89.7678	66.8854	68.924	75.9219	80.1457	2587	96.1404
1273.02	89.7381	66.652	68.8904	75.8856	79.7754	2586	96.1456
1271.09	89.5515	66.2904	68.7372	75.7661	79.0676	2585	96.1515
1269.16	89.2023	65.7665	68.4696	75.5814	77.9748	2584	96.1603
1267.23	88.6911	65.1007	68.0409	75.3026	76.5196	2583	96.1704
1265.3	88.1787	64.4672	67.621	74.9739	75.0701	2582	96.1749
1263.37	87.8938	64.1129	67.3731	74.7034	74.1077	2581	96.1691
1261.45	87.8483	64.0689	67.3103	74.509	73.7497	2580	96.1573
1259.52	87.8574	64.1301	67.299	74.3592	73.666	2579	96.151
1257.59	87.7912	64.1628	67.2264	74.1888	73.5988	2578	96.1573
1255.66	87.8011	64.2307	67.1722	74.0129	73.6044	2577	96.1738
1253.73	88.1026	64.4587	67.3782	73.9735	73.8206	2576	96.1939
1251.8	88.5357	64.7225	67.6799	74.0221	74.0263	2575	96.2139
1249.87	88.8556	64.8956	67.8996	74.041	74.0482	2574	96.2326
1247.94	89.02	64.9648	67.9994	74.0295	73.8936	2573	96.2493
1246.02	89.0346	64.9726	67.9997	73.9633	73.5989	2572	96.2638
1244.09	88.9598	64.91	67.9011	73.8076	73.1442	2571	96.2777
1242.16	88.8447	64.8102	67.7728	73.5883	72.5794	2570	96.2921
1240.23	88.6839	64.6649	67.5629	73.2987	71.9007	2569	96.3047
1238.3	88.4574	64.4866	67.3008	72.9334	71.1492	2568	96.3119
1236.37	88.194	64.2721	66.9688	72.501	70.3122	2567	96.3137
1234.44	87.8752	64.0354	66.61	72.032	69.419	2566	96.3147
1232.51	87.5274	63.7803	66.2281	71.5662	68.4745	2565	96.319
1230.58	87.1571	63.5498	65.8709	71.1349	67.5889	2564	96.3249
1228.66	86.8219	63.3591	65.5552	70.7756	66.8113	2563	96.3261
1226.73	86.5469	63.2071	65.3223	70.5203	66.118	2562	96.3184
1224.8	86.3788	63.0924	65.1871	70.3935	65.4202	2561	96.3063
1222.87	86.2974	63.0079	65.1666	70.3785	64.6702	2560	96.3003
1220.94	86.163	62.8096	65.0232	70.2158	63.5948	2559	96.3061
1219.01	85.7472	62.3425	64.5372	69.6115	61.9998	2558	96.3182
1217.08	85.2988	61.8762	64.0542	68.9963	60.3459	2557	96.3272
1215.15	85.0812	61.6866	63.9532	68.8257	59.1114	2556	96.3322
1213.23	84.9764	61.5787	63.9633	68.823	58.0912	2555	96.341
1211.3	84.7889	61.3551	63.8612	68.6644	57.3269	2554	96.3596
1209.37	84.4183	61.0017	63.5581	68.3076	57.0752	2553	96.3836
1207.44	83.8975	60.5753	63.1283	67.8252	57.2406	2552	96.4054
1205.51	83.4271	60.1615	62.7333	67.4055	57.404	2551	96.423
1203.58	83.132	59.8126	62.5128	67.1515	57.3398	2550	96.439
1201.65	82.9709	59.5053	62.4101	67.0179	56.9682	2549	96.4526
1199.72	82.8406	59.2149	62.3824	66.9215	56.3666	2548	96.46
1197.79	82.7185	58.9788	62.3629	66.8102	55.6225	2547	96.4603
1195.87	82.6407	58.8327	62.3713	66.6541	54.8179	2546	96.4565
1193.94	82.638	58.7879	62.39	66.4748	53.9307	2545	96.4504
1192.01	82.7095	58.818	62.4468	66.2731	52.9626	2544	96.4415
1190.08	82.8427	58.8901	62.5054	66.0725	52.0757	2543	96.4312
1188.15	82.9415	58.9385	62.5233	65.798	51.5984	2542	96.4255
1186.22	82.9835	58.9381	62.4597	65.4332	51.671	2541	96.4304
1184.29	82.9616	58.8525	62.3277	64.9799	51.9992	2540	96.4461
1182.36	82.8537	58.6749	62.0974	64.4284	52.1305	2539	96.4658
1180.44	82.6655	58.4171	61.8138	63.7943	51.9051	2538	96.4811
1178.51	82.4173	58.1069	61.4579	63.1049	51.2997	2537	96.4908
1176.58	82.1285	57.7525	61.0681	62.3752	50.3455	2536	96.5017
1174.65	81.8014	57.3599	60.6328	61.6241	48.9961	2535	96.5204
1172.72	81.4259	56.9467	60.1981	60.8462	47.4907	2534	96.5412
1170.79	80.9798	56.4876	59.7155	59.9969	46.3083	2533	96.5473
1168.86	80.4829	55.9811	59.2022	59.0545	45.4818	2532	96.526
1166.93	79.9412	55.4306	58.6268	57.9901	44.4719	2531	96.482
1165	79.3455	54.8274	58.012	56.7862	43.0907	2530	96.4332
1163.08	78.6726	54.1486	57.2992	55.3962	41.4531	2529	96.3954
1161.15	77.9035	53.4026	56.4887	53.7669	39.73	2528	96.3733
1159.22	77.0283	52.5514	55.5349	51.8536	37.9078	2527	96.3625
1157.29	76.0826	51.5911	54.4392	49.6981	36.1551	2526	96.3573
1155.36	75.0921	50.5011	53.171	47.3923	34.6413	2525	96.355
1153.43	74.0205	49.2655	51.7355	44.9398	33.0922	2524	96.3578
1151.5	72.8237	47.8536	50.1062	42.3125	31.1507	2523	96.3694
1149.57	71.5323	46.2905	48.3157	39.6393	28.9106	2522	96.3898
1147.65	70.2919	44.6031	46.4057	37.2882	26.5081	2521	96.4125
1145.72	69.1282	42.9459	44.6014	35.5037	24.1555	2520	96.4283
1143.79	67.9356	41.467	43.0577	33.957	21.9918	2519	96.4316
1141.86	66.581	40.1021	41.6636	32.0411	20.0037	2518	96.4236
1139.93	64.9895	38.5258	40.0606	29.4425	18.059	2517	96.4098
1138	63.071	36.5248	38.0169	26.2399	16.0646	2516	96.3959
1136.07	60.824	34.094	35.4702	22.7839	13.9053	2515	96.3823
1134.14	58.2307	31.4255	32.5128	19.3948	11.6723	2514	96.3649
1132.21	55.2817	28.7366	29.2435	16.2543	9.54566	2513	96.3423
1130.29	51.9546	26.2377	25.8973	13.4764	7.72872	2512	96.322
1128.36	48.3643	24.1028	22.748	11.1504	6.30867	2511	96.3173
1126.43	44.6745	22.4139	20.0022	9.2424	5.31523	2510	96.3353
1124.5	41.142	21.116	17.6855	7.70272	4.62769	2509	96.3731
1122.57	38.0308	20.1363	15.8237	6.50186	4.17485	2508	96.4221
1120.64	35.6231	19.4827	14.4818	5.68925	3.90138	2507	96.4749
1118.71	34.0303	19.2708	13.7843	5.38141	3.84888	2506	96.5244
1116.78	33.0794	19.593	13.7224	5.67629	4.03797	2505	96.5658
1114.86	32.268	20.4157	14.1442	6.51363	4.48968	2504	96.6014
1112.93	31.0515	21.513	14.7008	7.64832	5.11442	2503	96.6399
1111	29.0358	22.5711	15.0249	8.70553	5.79	2502	96.6865
1109.07	26.0803	23.3873	14.8098	9.34975	6.36422	2501	96.7356
1107.14	22.2202	23.8614	13.9673	9.43949	6.74953	2500	96.7771
1105.21	17.7535	23.8927	12.5126	9.06547	6.82634	2499	96.8072
1103.28	13.1856	23.4645	10.6778	8.53127	6.59084	2498	96.8302
1101.35	9.10487	22.7593	8.76233	8.31059	6.14173	2497	96.8514
1099.43	5.86106	22.2071	7.08974	8.78283	5.758	2496	96.8713
1097.5	3.49378	22.2859	5.76806	9.75331	5.67619	2495	96.8887
1095.57	1.87619	22.9289	4.65689	10.3577	5.9811	2494	96.9046
1093.64	0.868525	23.3048	3.57362	10.062	6.27081	2493	96.9257
1091.71	0.30872	22.674	2.62947	9.21045	6.04973	2492	96.9605
1089.78	0.081982	21.2317	2.03229	8.34268	5.31437	2491	97.0108
1087.85	0.246052	19.6621	2.11475	7.71546	4.51227	2490	97.0658
1085.92	1.40436	18.3601	3.11564	7.30772	3.87364	2489	97.1114
1083.99	3.95943	17.3539	4.71648	6.96997	3.43333	2488	97.1452
1082.07	6.3223	16.7071	5.86751	6.65197	3.17454	2487	97.1776
1080.14	6.51628	16.6025	6.01817	6.37401	3.16645	2486	97.2163
1078.21	4.78428	16.9989	5.32075	6.08021	3.36126	2485	97.2568
1076.28	2.62949	17.5427	4.18795	5.6906	3.63993	2484	97.2908
1074.35	1.14931	17.7939	3.04804	5.24229	3.74702	2483	97.3175
1072.42	0.40526	17.5984	2.18655	4.89198	3.63208	2482	97.341
1070.49	0.077002	17.2294	1.58917	4.71281	3.43412	2481	97.3607
1068.56	0.19455	16.9857	1.17143	4.60919	3.33664	2480	97.372
1066.64	0.308546	16.8651	0.830743	4.43268	3.34995	2479	97.3743
1064.71	0.385143	16.6916	0.572725	4.12427	3.41488	2478	97.3734
1062.78	0.395412	16.2516	0.380802	3.70172	3.36397	2477	97.3754
1060.85	0.398637	15.5056	0.249549	3.2247	3.15618	2476	97.3834
1058.92	0.421346	14.6173	0.136403	2.74827	2.82648	2475	97.3982
1056.99	0.432848	13.8014	0.066519	2.31324	2.52341	2474	97.4184
1055.06	0.441786	13.0793	0.011791	1.93402	2.24785	2473	97.4413
1053.13	0.443499	12.3309	0.022593	1.59697	1.97554	2472	97.465
1051.2	0.435928	11.422	0.032328	1.3159	1.65517	2471	97.4914
1049.28	0.448995	10.4203	0.054217	1.10399	1.32493	2470	97.5231
1047.35	0.434012	9.51216	0.045903	0.938599	1.07502	2469	97.558
1045.42	0.412555	8.89376	0.00403	0.868111	0.917566	2468	97.5893
1043.49	0.38572	8.63723	0.027522	0.88697	0.836719	2467	97.611
1041.56	0.371751	8.70834	0.098795	0.943347	0.860449	2466	97.6218
1039.63	0.338648	9.00987	0.206655	1.01825	0.949654	2465	97.6238
1037.7	0.280875	9.54728	0.354695	1.13134	1.10448	2464	97.6204
1035.77	0.219931	10.217	0.485866	1.2811	1.28379	2463	97.6138
1033.85	0.164665	10.8459	0.643833	1.44926	1.47546	2462	97.6057
1031.92	0.096828	11.3045	0.914431	1.64308	1.60461	2461	97.5994
1029.99	0.522172	11.5515	1.31392	1.84248	1.65573	2460	97.5996
1028.06	1.3217	11.5879	1.79912	2.00668	1.64037	2459	97.609
1026.13	2.60418	11.4828	2.39276	2.14072	1.60967	2458	97.6246
1024.2	4.80255	11.3264	3.17314	2.32475	1.53005	2457	97.6416
1022.27	8.00972	11.2818	4.24014	2.65688	1.4568	2456	97.6599
1020.34	12.0374	11.6507	5.6346	3.2458	1.49959	2455	97.6847
1018.41	16.8565	12.6659	7.41673	4.19183	1.77856	2454	97.7179
1016.49	22.0472	14.1568	9.46794	5.43924	2.24554	2453	97.7521
1014.56	27.1129	15.7755	11.6437	6.80486	2.8332	2452	97.7754
1012.63	31.9284	17.2137	13.7808	8.11005	3.44957	2451	97.7819
1010.7	36.3662	18.2774	15.7507	9.33486	4.05229	2450	97.7764
1008.77	40.4116	19.0742	17.604	10.691	4.62133	2449	97.7697
1006.84	44.1239	19.9167	19.5761	12.3776	5.23509	2448	97.7696
1004.91	47.47	20.995	21.7683	14.3639	5.94516	2447	97.7752
1002.98	50.4996	22.3857	24.1845	16.5053	6.87755	2446	97.7796
1001.06	53.4492	24.0838	26.767	18.7218	8.1118	2445	97.7794
999.127	56.3561	26.0467	29.5008	21.0437	9.74305	2444	97.7795
997.198	58.9821	28.2234	32.2666	23.2703	11.8073	2443	97.7882
995.269	61.0005	30.4011	34.7317	24.8332	14.1958	2442	97.8076
993.34	62.4864	32.1848	36.5266	25.7415	16.4369	2441	97.8326
991.411	63.7473	33.5267	37.8639	26.589	18.3184	2440	97.8573
989.483	64.9851	34.901	39.2216	27.6263	20.1149	2439	97.8809
987.554	66.2659	36.4923	40.6599	28.8486	21.8974	2438	97.9059
985.625	67.5888	37.9991	41.9444	30.3604	23.3312	2437	97.9338
983.696	68.8815	39.2131	43.0423	32.1893	24.3703	2436	97.9629
981.767	70.0678	40.22	44.0223	33.9274	25.2283	2435	97.9887
979.839	70.9269	41.0222	44.6683	34.71	25.8324	2434	98.0054
977.91	71.2356	41.0186	44.2776	33.742	25.2925	2433	98.0092
975.981	71.1234	39.3803	42.5213	31.3112	22.9996	2432	98.003
974.052	71.1901	36.5123	40.3592	29.0271	20.022	2431	97.9943
972.123	71.939	34.1835	39.5215	28.7723	18.2507	2430	97.9896
970.194	73.116	34.018	41.0906	31.3442	19.0347	2429	97.9905
968.266	73.3021	36.4736	44.4356	36.073	23.1597	2428	97.9969
966.337	69.4574	40.3316	46.85	41.3947	29.6006	2427	98.0086
964.408	58.948	44.0213	45.8091	45.6646	36.1057	2426	98.024
962.479	51.8576	46.7046	44.5129	48.5143	41.0051	2425	98.04
960.55	58.8781	48.4456	47.9749	50.6435	44.3743	2424	98.0563
958.622	68.896	49.5682	52.6168	52.2674	46.8351	2423	98.0767
956.693	73.4776	50.0573	54.9656	53.2809	48.148	2422	98.1031
954.764	74.3641	49.887	55.3655	53.4546	48.147	2421	98.1316
952.835	74.4327	49.5735	54.9411	52.4422	47.5373	2420	98.1565
950.906	74.9745	49.2139	54.2685	50.1815	46.307	2419	98.1762
948.977	75.7611	48.4649	53.4256	47.5523	44.1026	2418	98.1922
947.049	76.7057	47.3732	52.7795	46.1705	41.5487	2417	98.2055
945.12	78.1225	46.7809	53.1591	46.8852	40.3146	2416	98.2147
943.191	79.9416	47.5198	54.8932	48.9966	41.85	2415	98.2189
941.262	81.6833	49.2296	57.1968	51.5859	45.3551	2414	98.2181
939.333	83.1671	51.1467	59.4104	54.4104	49.3694	2413	98.2142
937.405	84.4346	53.0316	61.4592	57.3228	53.4158	2412	98.2135
935.476	85.2781	54.6725	63.0844	59.9407	57.1192	2411	98.2236
933.547	85.5444	56.008	64.1801	62.124	60.3157	2410	98.2461
931.618	85.3515	56.976	64.8781	64.0631	62.8001	2409	98.2742
929.689	84.9639	57.47	65.3098	65.8478	64.3414	2408	98.299
927.76	84.875	57.7661	65.7233	67.467	65.58	2407	98.3184
925.832	85.5153	58.6177	66.5509	68.9994	67.7738	2406	98.3368
923.903	86.7198	60.1598	67.7771	70.4438	70.8991	2405	98.3574
921.974	88.0069	61.8392	69.0734	71.6802	73.9079	2404	98.3783
920.045	89.1587	63.277	70.2311	72.666	76.2737	2403	98.3962
918.116	90.0732	64.4441	71.2009	73.4267	78.1391	2402	98.4098
916.188	90.719	65.4052	71.926	73.9929	79.6435	2401	98.4194
914.259	91.0682	66.1881	72.4125	74.3733	80.8451	2400	98.4265
912.33	91.1363	66.8465	72.6621	74.6065	81.7733	2399	98.4327
910.401	90.9497	67.4023	72.6964	74.6957	82.4921	2398	98.4401
908.472	90.5684	67.9075	72.5309	74.6471	83.0598	2397	98.449
906.544	90.0643	68.3745	72.2534	74.5355	83.5283	2396	98.459
904.615	89.6096	68.8571	71.9926	74.4927	83.8504	2395	98.4699
902.686	89.4465	69.3717	72.0078	74.7023	84.0608	2394	98.482
900.757	89.7114	69.9553	72.4687	75.3196	84.2901	2393	98.4949
898.828	90.2598	70.546	73.2557	76.2335	84.6442	2392	98.5076
896.899	90.7806	71.1458	74.0689	77.2088	85.1253	2391	98.5184
894.971	90.9956	71.7084	74.6478	77.9872	85.5823	2390	98.5262
893.042	90.8763	72.1927	74.8697	78.3889	85.8155	2389	98.5318
891.113	90.5126	72.4417	74.7643	78.4601	85.5987	2388	98.5377
889.184	89.8092	72.1707	74.2642	78.4496	84.4336	2387	98.5456
887.255	88.4194	71	73.1112	78.2647	81.9588	2386	98.5551
885.327	86.7109	69.3706	71.5764	77.8351	79.1699	2385	98.5642
883.398	86.097	68.8269	70.8783	77.6346	78.4696	2384	98.5719
881.469	86.829	69.8114	71.3573	77.9562	80.2647	2383	98.5792
879.54	87.6925	71.0126	72.0786	78.4098	82.3448	2382	98.5878
877.611	87.9771	71.5306	72.343	78.5912	83.2017	2381	98.5979
875.682	88.1327	71.8628	72.4731	78.6307	83.7394	2380	98.6086
873.754	88.968	72.7745	73.2653	79.1827	85.0703	2379	98.6188
871.825	90.2826	73.7891	74.5369	80.3203	86.3115	2378	98.6281
869.896	91.285	74.2747	75.5329	81.4544	86.7563	2377	98.637
867.967	92.1098	74.8431	76.3894	82.4281	87.3152	2376	98.6461
866.038	92.8833	75.8263	77.2622	83.2637	88.1745	2375	98.6554
864.11	93.524	76.8441	78.0515	83.9899	89.0231	2374	98.6646
862.181	94.1098	77.7051	78.7303	84.67	89.9847	2373	98.6734
860.252	94.6816	78.5366	79.3818	85.3595	91.0003	2372	98.6816
858.323	95.1784	79.3145	79.9426	86.0218	91.8339	2371	98.6898
856.394	95.5473	79.9816	80.3919	86.5995	92.4219	2370	98.6982
854.465	95.7744	80.5209	80.7535	87.0802	92.7919	2369	98.7072
852.537	95.9272	81.0313	81.1005	87.506	93.0309	2368	98.7166
850.608	96.0802	81.5163	81.4318	87.8971	93.1797	2367	98.7262
848.679	96.2505	82.0026	81.7504	88.2663	93.3275	2366	98.7356
846.75	96.4216	82.4384	82.02	88.6083	93.4583	2365	98.7449
844.821	96.5415	82.8399	82.2514	88.8971	93.5566	2364	98.754
842.893	96.6448	83.1885	82.479	89.1761	93.6273	2363	98.7632
840.964	96.7094	83.5007	82.6998	89.4144	93.6361	2362	98.7724
839.035	96.77	83.7812	82.9125	89.6469	93.5962	2361	98.7815
837.106	96.8534	84.084	83.1402	89.9025	93.5727	2360	98.7904
835.177	96.9762	84.401	83.3627	90.194	93.5614	2359	98.7991
833.249	97.0895	84.7074	83.5833	90.4825	93.5452	2358	98.8078
831.32	97.2218	84.9824	83.8094	90.779	93.5013	2357	98.8166
829.391	97.3325	85.2268	84.0371	91.0485	93.422	2356	98.8256
827.462	97.4542	85.4534	84.2575	91.3344	93.3204	2355	98.8348
825.533	97.5434	85.6656	84.4474	91.6263	93.2071	2354	98.8441
823.604	97.6023	85.8501	84.5747	91.9151	93.0816	2353	98.8535
821.676	97.6027	86.0194	84.6763	92.1661	92.9822	2352	98.8628
819.747	97.6066	86.1882	84.7599	92.3669	92.885	2351	98.8719
817.818	97.5867	86.3287	84.8468	92.5215	92.782	2350	98.8806
815.889	97.6015	86.4659	84.9285	92.6644	92.6599	2349	98.8892
813.96	97.6045	86.5692	84.9907	92.8072	92.5248	2348	98.8978
812.032	97.5562	86.6448	84.9966	92.932	92.3628	2347	98.9068
810.103	97.4368	86.6766	84.9737	93.0098	92.2254	2346	98.9162
808.174	97.3093	86.7034	84.9237	93.0315	92.1166	2345	98.9256
806.245	97.1718	86.6888	84.8808	93.0151	92.0371	2344	98.9345
804.316	97.0587	86.6754	84.8212	92.9807	91.9422	2343	98.943
802.387	96.9121	86.6134	84.706	92.9319	91.808	2342	98.9518
800.459	96.6816	86.5018	84.4782	92.8324	91.6151	2341	98.9612
798.53	96.365	86.3331	84.1862	92.6705	91.4277	2340	98.9706
796.601	96.0772	86.1569	83.9517	92.5177	91.2869	2339	98.9789
794.672	95.8971	85.9826	83.85	92.4577	91.2012	2338	98.9857
792.743	95.7797	85.797	83.7883	92.4293	91.0511	2337	98.9921
790.815	95.5891	85.4756	83.6053	92.3204	90.7545	2336	98.999
788.886	95.3195	85.0739	83.2994	92.1462	90.3311	2335	99.0076
786.957	94.9814	84.6339	82.9394	91.9298	89.9028	2334	99.0177
785.028	94.5597	84.1785	82.5435	91.6355	89.5675	2333	99.0285
783.099	94.2135	83.8568	82.2546	91.3625	89.5297	2332	99.039
781.17	94.081	83.8982	82.1863	91.1989	89.9101	2331	99.0489
779.242	94.0973	84.1346	82.257	91.1325	90.4871	2330	99.0574
777.313	94.1032	84.2118	82.2453	91.0728	90.8181	2329	99.0637
775.384	93.9524	84.0249	82.0862	90.9413	90.8476	2328	99.0666
773.455	93.6162	83.6623	81.7912	90.7154	90.6406	2327	99.0678
771.526	93.1762	83.1785	81.3936	90.3986	90.3318	2326	99.0696
769.598	92.675	82.6391	80.9116	90.0487	89.9999	2325	99.074
767.669	92.141	82.0841	80.416	89.7009	89.6378	2324	99.0811
765.74	91.809	81.5731	80.106	89.5338	89.2176	2323	99.0895
763.811	91.7943	81.1963	80.1147	89.6147	88.843	2322	99.0979
761.882	91.8247	80.8876	80.2051	89.7585	88.4848	2321	99.1046
759.954	91.7415	80.596	80.2347	89.797	88.1462	2320	99.1097
758.025	91.5108	80.2894	80.1649	89.7736	87.8347	2319	99.1142
756.096	91.2624	79.9991	80.0715	89.6955	87.6285	2318	99.1187
754.167	91.0992	79.7495	79.9495	89.5896	87.4496	2317	99.1229
752.238	90.963	79.6129	79.865	89.506	87.2559	2316	99.1255
750.309	90.9238	79.5007	79.8607	89.4353	87.0548	2315	99.1275
748.381	90.8915	79.4777	79.9019	89.3804	86.9545	2314	99.1293
746.452	90.851	79.4145	79.8643	89.2521	86.85	2313	99.1319
744.523	90.8228	79.407	79.8237	89.0949	86.7786	2312	99.1342
742.594	90.7891	79.266	79.7081	88.9198	86.6175	2311	99.1354
740.665	90.6507	79.051	79.519	88.6397	86.239	2310	99.1336
738.737	90.3718	78.8444	79.3355	88.4154	85.8266	2309	99.129
736.808	90.1176	78.5922	79.1602	88.192	85.4585	2308	99.1235
734.879	89.8214	78.2521	78.8864	87.9482	84.9586	2307	99.1217
732.95	89.501	77.9011	78.6166	87.6356	84.3638	2306	99.1255
731.021	89.2365	77.5381	78.3123	87.2232	83.6898	2305	99.1336
729.092	88.8837	77.2314	78.0276	86.8764	82.9758	2304	99.1413
727.164	88.7688	77.1854	77.9355	86.7191	82.5433	2303	99.1453
725.235	88.5736	77.1292	77.7818	86.4436	82.3636	2302	99.1456
723.306	88.399	77.082	77.6193	86.1078	82.491	2301	99.1468
721.377	88.105	76.9146	77.3107	85.5724	82.6705	2300	99.1523
719.448	88.1299	77.0646	77.3152	85.3314	83.1202	2299	99.161
717.52	88.5016	77.6747	77.7324	85.5358	83.8441	2298	99.1663
715.591	88.6872	78.1317	77.9751	85.5853	84.3638	2297	99.1649
713.662	88.6839	78.5222	78.1261	85.5168	84.7263	2296	99.1611
711.733	88.7091	78.8728	78.1922	85.4253	84.9471	2295	99.1629
709.804	88.7022	79.0905	78.2271	85.3497	85.131	2294	99.1714
707.875	88.7467	79.2626	78.2982	85.3098	85.4645	2293	99.1791
705.947	88.7751	79.4568	78.3794	85.3213	85.8329	2292	99.1791
704.018	88.6981	79.5674	78.3487	85.221	85.9713	2291	99.1724
702.089	88.5186	79.5858	78.3349	85.0563	86.08	2290	99.1658
700.16	88.2624	79.56	78.3272	84.9442	86.1578	2289	99.1638
698.231	88.0741	79.5192	78.2757	84.7905	86.3828	2288	99.1657
696.303	88.0355	79.5656	78.1854	84.6363	86.7338	2287	99.169
694.374	87.937	79.5357	78.1194	84.4914	87.1443	2286	99.172
692.445	87.7412	79.4929	77.9696	84.3308	87.5578	2285	99.1737
690.516	87.4465	79.396	77.8056	84.1312	87.8707	2284	99.1736
688.587	87.2476	79.332	77.6902	83.9376	88.14	2283	99.1719
686.658	87.0717	79.2996	77.6345	83.7796	88.447	2282	99.1704
684.73	86.8119	79.231	77.5012	83.585	88.7185	2281	99.1715
682.801	86.5288	79.1298	77.3107	83.4014	89.0246	2280	99.1751
680.872	86.1739	78.9919	77.0126	83.2001	89.2514	2279	99.1777
678.943	85.8231	78.8485	76.7355	83.0347	89.4138	2278	99.1743
677.014	85.3889	78.7073	76.4683	82.8276	89.468	2277	99.1636
675.086	84.9533	78.5888	76.2146	82.6054	89.4752	2276	99.1497
673.157	84.5206	78.434	75.8899	82.3465	89.4258	2275	99.1385
671.228	83.4438	77.5903	74.8221	81.4157	88.809	2274	99.1315
669.299	80.8118	75.0994	72.1106	78.9601	86.9612	2273	99.1252
667.37	80.783	75.5618	72.7003	79.7216	88.0665	2272	99.1162
665.442	82.2936	77.53	74.3033	81.5559	89.6866	2271	99.1057
663.513	81.4837	77.0886	73.4623	81.0108	89.2895	2270	99.0982
661.584	80.2321	76.2904	72.417	80.2447	88.7303	2269	99.097
659.655	78.9267	75.437	71.3815	79.5709	88.0696	2268	99.1019
657.726	77.4768	74.3841	70.2653	79.0072	87.0789	2267	99.109
655.797	75.7623	73.2211	69.053	78.4598	85.7381	2266	99.113
653.869	74.0752	72.6236	68.0293	78.0305	85.0029	2265	99.1112
651.94	72.1947	72.5506	67.0053	77.5685	85.065	2264	99.1047
650.011	69.7764	72.4099	65.6472	76.9836	85.1604	2263	99.0973
648.082	66.5455	72.0921	63.8432	76.296	85.066	2262	99.0912
646.153	62.7004	71.8101	61.7163	75.6825	84.9105	2261	99.0845
644.225	57.8116	71.2557	58.935	74.8317	84.3351	2260	99.0743
642.296	52.1343	70.5195	55.6522	73.8239	83.4081	2259	99.0605
640.367	45.6692	69.5222	51.8378	72.5543	82.0275	2258	99.0467
638.438	38.9424	68.0916	47.7818	70.9692	79.8671	2257	99.0371
636.509	32.6	66.0321	43.7347	68.8948	76.2857	2256	99.0331
634.58	27.666	63.3446	40.1915	66.3256	71.3771	2255	99.0318
632.652	24.8252	60.7472	37.904	63.5574	66.4645	2254	99.0281
630.723	24.9647	59.1264	37.6848	61.0057	63.2442	2253	99.021
628.794	28.1158	58.2223	39.4577	58.464	61.3011	2252	99.0143
626.865	33.9129	57.1769	42.3354	55.617	58.8233	2251	99.0126
624.936	40.6146	55.2903	44.6394	52.0093	54.7062	2250	99.0148
623.008	46.0671	52.5761	45.3845	47.8436	49.4018	2249	99.0157
621.079	49.1057	49.3596	44.3393	43.4316	43.4536	2248	99.0113
619.15	50.2266	45.6827	41.861	38.9745	36.9462	2247	99.0024
617.221	49.9836	41.8199	38.6468	34.3824	30.4495	2246	98.9906
615.292	49.0351	38.9538	35.9704	30.6131	25.5956	2245	98.9762
613.363	46.7453	37.0037	33.5663	27.7831	22.5242	2244	98.9607
611.435	42.5365	35.9821	31.0393	25.934	21.0641	2243	98.9474
609.506	35.5259	35.8623	27.9933	24.9551	20.8119	2242	98.9388
607.577	25.6046	35.6341	23.4269	24.189	20.5152	2241	98.934
605.648	15.1076	34.9221	17.6277	23.1705	19.9021	2240	98.9309
603.719	8.47027	35.7293	13.7066	22.933	21.3882	2239	98.9298
601.791	7.30842	38.1179	13.8045	23.9231	24.8627	2238	98.9322
599.862	11.6165	40.6234	18.1929	26.5442	28.3715	2237	98.9374
597.933	21.4741	43.0672	25.7179	30.4079	31.76	2236	98.9416
596.004	34.0902	45.1573	33.5736	33.4186	34.5474	2235	98.9412
594.075	43.8989	45.7762	38.5282	34.2415	35.1327	2234	98.9352
592.147	49.4575	45.3843	40.6563	34.7378	34.2848	2233	98.9263
590.218	51.4194	45.3815	41.7214	36.5014	34.243	2232	98.919
588.289	50.4343	46.9066	42.6851	39.4896	36.6512	2231	98.9148
586.36	47.5524	50.0464	43.5352	43.0812	41.7017	2230	98.9109
584.431	43.6326	54.2694	43.6723	46.2868	48.0892	2229	98.9034
582.502	37.251	57.3307	41.1168	47.4249	52.2247	2228	98.8925
580.574	28.337	57.5869	35.4472	46.7165	52.0623	2227	98.8828
578.645	19.1184	57.1347	28.7338	46.5904	51.2652	2226	98.877
576.716	12.1917	58.4045	23.0175	47.2817	53.3544	2225	98.8733
574.787	8.05489	59.8542	18.8837	47.5918	55.7915	2224	98.8695
572.858	6.77724	59.7175	17.0887	47.8476	55.6895	2223	98.8665
570.93	7.12956	59.0711	17.3463	48.8734	54.501	2222	98.8653
569.001	9.37383	59.3407	19.9724	50.665	54.1913	2221	98.8633
567.072	13.9495	60.0889	24.8378	51.5811	54.7754	2220	98.8586
565.143	20.7563	59.7067	30.7047	49.6996	54.2773	2219	98.8532
563.214	28.6223	56.7024	35.5072	44.3412	49.997	2218	98.8504
561.285	36.3427	51.3295	37.8145	36.4519	41.9039	2217	98.8501
559.357	42.9737	45.0119	37.4855	28.5828	32.7537	2216	98.8495
557.428	48.4947	39.8538	36.3471	23.8628	25.8499	2215	98.8483
555.499	52.8111	37.2752	36.1847	22.5146	22.7307	2214	98.8489
553.57	56.5928	36.2724	36.6257	23.8024	21.6629	2213	98.8513
551.641	60.7488	36.1928	38.0564	27.0647	21.4467	2212	98.852
549.713	64.199	38.1788	41.2577	29.4815	23.4699	2211	98.8489
547.784	66.037	40.2713	43.6855	29.2466	26.0107	2210	98.8454
545.855	67.9975	40.3649	44.3493	29.5179	27.0807	2209	98.8466
543.926	71.1471	39.92	45.7682	33.1111	27.9017	2208	98.8526
541.997	74.7959	41.3461	49.7198	39.7471	31.0198	2207	98.8574
540.068	78.0544	44.9872	55.3485	47.4346	37.9434	2206	98.8544
538.14	80.419	49.7338	60.6596	54.496	47.5039	2205	98.8433
536.211	82.2157	54.3947	65.0405	60.6103	57.3579	2204	98.83
534.282	83.7104	58.7871	68.632	65.8634	66.0158	2203	98.8207
532.353	84.8692	62.7511	71.5236	70.0505	72.6468	2202	98.817
530.424	85.6388	66.043	73.5643	73.1717	76.9343	2201	98.8184
528.496	86.1453	68.7143	74.9962	75.4824	79.5069	2200	98.8263
526.567	86.6171	71.1124	76.1852	77.5032	81.5218	2199	98.8416
524.638	87.2314	73.3793	77.6002	79.5537	83.4369	2198	98.8601
522.709	87.615	75.023	78.3381	80.854	84.5135	2197	98.8752
520.78	87.8207	76.2744	78.7482	81.7574	84.9363	2196	98.8841
518.852	88.1415	77.4815	79.2679	82.6539	85.3123	2195	98.8899
516.923	88.7269	78.9982	80.0257	83.6399	86.0229	2194	98.895
514.994	89.2663	80.5477	80.84	84.6495	86.798	2193	98.8973
513.065	89.63	81.9943	81.5832	85.5111	87.4214	2192	98.8936
511.136	89.7989	83.1267	82.1254	86.1326	87.759	2191	98.884
509.207	89.8808	84.0996	82.6459	86.584	87.981	2190	98.871
507.279	89.9776	84.9311	83.0126	86.8597	88.0543	2189	98.8578
505.35	90.0605	85.7136	83.339	87.0302	87.922	2188	98.8481
503.421	90.1358	86.1727	83.5054	87.1438	87.4432	2187	98.8442
501.492	90.3367	86.5959	83.8644	87.4482	86.7383	2186	98.8443
499.563	90.3693	86.7185	84.1014	87.7146	85.6164	2185	98.8446
497.635	90.3677	86.681	84.2626	87.8373	84.0793	2184	98.8445
495.706	90.2941	86.492	84.3039	87.8842	82.4691	2183	98.8476
493.777	90.2447	86.5601	84.3378	87.8875	81.2981	2182	98.8562
491.848	90.3744	86.8759	84.4368	88.0422	80.4993	2181	98.8677
489.919	90.3653	87.2753	84.6184	88.2489	79.5905	2180	98.8783
487.99	90.1409	87.3343	84.5535	88.1968	78.4362	2179	98.8867
486.062	89.8901	87.2822	84.4874	88.0324	77.192	2178	98.8925
484.133	89.6132	87.1476	84.2673	87.8889	76.1413	2177	98.8949
482.204	88.8073	86.8779	83.6663	87.5154	75.3221	2176	98.8938
480.275	87.1193	86.3198	82.1726	86.658	74.7679	2175	98.8898
478.346	84.4108	85.4884	79.7522	85.0649	74.3367	2174	98.8817
476.418	81.7854	84.712	77.3565	83.4456	74.4282	2173	98.8669
474.489	81.1979	84.7266	77.0389	83.3997	75.257	2172	98.846
472.56	83.0329	85.3274	78.9166	84.779	76.6788	2171	98.8263
470.631	85.2609	85.6563	81.0701	85.9589	78.045	2170	98.8163
468.702	86.6758	85.5402	82.1467	86.2658	78.8998	2169	98.8195
466.773	87.512	85.3916	82.9618	86.485	79.777	2168	98.8337
464.845	87.8686	85.0636	83.3685	86.5426	80.5101	2167	98.8531
462.916	88.0903	84.537	83.4787	86.1981	80.9973	2166	98.8711
460.987	88.4494	83.9348	83.3535	85.6738	81.3179	2165	98.8841
459.058	89.1408	83.5991	83.5968	85.3762	81.6646	2164	98.8947
457.129	90.1318	83.4446	84.2568	85.4232	82.3945	2163	98.9089
455.201	90.5384	83.1875	84.488	85.3587	83.0032	2162	98.9274
453.272	90.6263	82.7147	84.2719	84.8329	83.2411	2161	98.9418
451.343	90.7872	82.0738	84.2228	84.3044	83.5175	2160	98.9423
449.414	90.8339	81.3251	84.0416	83.7001	83.604	2159	98.9259
447.485	90.7989	80.5266	83.614	82.9	83.3076	2158	98.899
445.556	90.7302	79.8989	83.0804	82.2273	82.9637	2157	98.8721
443.628	90.5251	79.4348	82.7265	81.6873	82.7397	2156	98.8528
441.699	90.225	78.8952	82.3286	81.1341	82.4564	2155	98.8405
439.77	89.9664	78.2044	81.8903	80.5257	82.0368	2154	98.8292
437.841	89.802	77.6045	81.396	79.9297	81.5442	2153	98.8158
435.912	89.6244	77.1247	80.9796	79.4279	81.2137	2152	98.8065
433.984	89.3505	76.994	80.731	79.1224	81.2547	2151	98.8099
432.055	89.0289	77.1343	80.6856	79.0244	81.5968	2150	98.826
430.126	88.6913	77.3077	80.6536	78.8872	81.9074	2149	98.8458
428.197	88.4388	77.304	80.5577	78.6362	82.2348	2148	98.8628
426.268	88.0826	76.9797	80.166	78.1077	82.1702	2147	98.879
424.34	87.6358	76.3078	79.5396	77.4085	81.8178	2146	98.897
422.411	87.1723	75.5416	78.9309	76.9092	81.2304	2145	98.9133
420.482	86.7676	74.863	78.4178	76.5266	80.3175	2144	98.9221
418.553	85.9315	73.7927	77.4629	75.8636	78.4726	2143	98.9221
416.624	85.1231	73.236	77.2041	75.6135	77.8974	2142	98.9155
414.695	85.3454	73.8093	77.6126	75.9061	78.8757	2141	98.9037
412.767	85.9498	74.765	78.2177	76.5442	80.5982	2140	98.8877
410.838	86.3533	75.5792	78.6094	77.1818	82.2405	2139	98.8719
408.909	86.3026	75.9669	78.8698	77.6278	83.357	2138	98.8617
406.98	85.9658	76.1596	78.9914	77.699	84.06	2137	98.8597
405.051	85.6341	76.0639	79.0115	77.5203	84.5222	2136	98.8641
403.123	85.2086	75.801	78.5739	77.0833	84.6352	2135	98.8715
401.194	84.9132	75.6233	78.016	76.4479	84.8628	2134	98.8801
399.265	84.7407	75.4895	77.4417	75.7437	85.0996	2133	98.8912
						2132	98.9083
						2131	98.9315
						2130	98.9539
						2129	98.9675
						2128	98.9717
						2127	98.9724
						2126	98.9723
						2125	98.9674
						2124	98.9545
						2123	98.9367
						2122	98.9193
						2121	98.9054
						2120	98.8972
						2119	98.8976
						2118	98.9075
						2117	98.9241
						2116	98.9441
						2115	98.9671
						2114	98.9922
						2113	99.0154
						2112	99.0318
						2111	99.0387
						2110	99.0347
						2109	99.0211
						2108	99.004
						2107	98.9905
						2106	98.9818
						2105	98.9732
						2104	98.9622
						2103	98.9543
						2102	98.9564
						2101	98.9696
						2100	98.9899
						2099	99.0124
						2098	99.0337
						2097	99.0514
						2096	99.0661
						2095	99.0796
						2094	99.0907
						2093	99.0945
						2092	99.0871
						2091	99.0696
						2090	99.0466
						2089	99.023
						2088	99.0041
						2087	98.9945
						2086	98.9951
						2085	99.0034
						2084	99.0163
						2083	99.0321
						2082	99.0498
						2081	99.0689
						2080	99.0889
						2079	99.107
						2078	99.1163
						2077	99.1119
						2076	99.098
						2075	99.0837
						2074	99.0709
						2073	99.054
						2072	99.0304
						2071	99.0084
						2070	99.0006
						2069	99.013
						2068	99.0415
						2067	99.0762
						2066	99.1071
						2065	99.1289
						2064	99.1427
						2063	99.1516
						2062	99.1554
						2061	99.1518
						2060	99.1416
						2059	99.1284
						2058	99.1131
						2057	99.0954
						2056	99.0791
						2055	99.0711
						2054	99.0749
						2053	99.0883
						2052	99.1069
						2051	99.1266
						2050	99.1434
						2049	99.1553
						2048	99.1646
						2047	99.1761
						2046	99.191
						2045	99.2048
						2044	99.2137
						2043	99.2162
						2042	99.2106
						2041	99.1969
						2040	99.1797
						2039	99.1659
						2038	99.157
						2037	99.1514
						2036	99.1502
						2035	99.1561
						2034	99.1672
						2033	99.177
						2032	99.1822
						2031	99.1841
						2030	99.183
						2029	99.1773
						2028	99.1683
						2027	99.1622
						2026	99.1633
						2025	99.1694
						2024	99.1757
						2023	99.1811
						2022	99.1887
						2021	99.1995
						2020	99.2111
						2019	99.2191
						2018	99.2202
						2017	99.2156
						2016	99.2108
						2015	99.2115
						2014	99.218
						2013	99.2264
						2012	99.2332
						2011	99.2379
						2010	99.2412
						2009	99.243
						2008	99.2435
						2007	99.2435
						2006	99.2432
						2005	99.2429
						2004	99.2438
						2003	99.2479
[truncated: 1,553 more rows]
