# Supplementary material for: Crystallization of carboplatin-loaded onto microporous calcium phosphate using high-vacuum method: Characterization and release study
Source: PLoS One. 2020 Dec 8;15(12):e0242565. doi: 10.1371/journal.pone.0242565 (PMC7723252; doi:10.1371/journal.pone.0242565)
Supplement: S5 File — (XLSX) [file pone.0242565.s005.xlsx]

## Sheet: Plan1
Wavelength	HA-blank	TCP-blank	BCP-blank	TCP/MgO-blank	TCP/SiO2-blank	HA70	TCP70	BCP70	TCP/MgO70	TCP/SiO2-70	DRUG	MANNITOL
(nm)	(60 min)	(60 min)	(60 min)	(60 min)	(60 min)	(60 min)	(60 min)	(60 min)	(60 min)	(60 min)	50mg.mL	50mg.mL
190	0.047	0.033	0.054	0.057	0.067	0.325	0.328	0.282	0.286	0.322	0.188	0.005
191	0.044	0.034	0.052	0.055	0.065	0.312	0.31	0.277	0.278	0.315	0.179	0.003
192	0.044	0.036	0.05	0.055	0.062	0.294	0.295	0.275	0.275	0.311	0.167	0.002
193	0.046	0.037	0.05	0.064	0.071	0.283	0.298	0.299	0.293	0.334	0.164	0.001
194	0.052	0.043	0.06	0.094	0.097	0.295	0.353	0.382	0.372	0.411	0.194	0.003
195	0.065	0.059	0.087	0.145	0.139	0.388	0.48	0.534	0.536	0.558	0.286	0.009
196	0.079	0.086	0.12	0.203	0.185	0.542	0.657	0.749	0.756	0.765	0.428	0.018
197	0.096	0.116	0.155	0.253	0.22	0.759	0.896	0.996	1.016	1.029	0.585	0.025
198	0.112	0.141	0.178	0.281	0.232	1.014	1.173	1.23	1.277	1.298	0.719	0.03
199	0.119	0.151	0.185	0.286	0.226	1.274	1.45	1.417	1.493	1.538	0.803	0.031
200	0.12	0.149	0.18	0.28	0.211	1.486	1.685	1.542	1.651	1.72	0.835	0.029
201	0.119	0.142	0.173	0.268	0.194	1.644	1.861	1.607	1.752	1.835	0.839	0.027
202	0.116	0.134	0.162	0.252	0.178	1.717	1.947	1.621	1.784	1.874	0.825	0.024
203	0.117	0.124	0.152	0.236	0.164	1.737	1.975	1.604	1.775	1.878	0.804	0.019
204	0.117	0.115	0.142	0.22	0.152	1.723	1.969	1.578	1.752	1.855	0.784	0.014
205	0.115	0.106	0.132	0.203	0.141	1.698	1.947	1.546	1.718	1.823	0.763	0.01
206	0.112	0.098	0.122	0.186	0.13	1.663	1.908	1.508	1.678	1.781	0.741	0.007
207	0.109	0.091	0.114	0.17	0.12	1.623	1.866	1.468	1.635	1.735	0.72	0.004
208	0.106	0.085	0.106	0.155	0.112	1.582	1.821	1.427	1.593	1.689	0.701	0.002
209	0.103	0.079	0.099	0.143	0.106	1.539	1.776	1.387	1.551	1.646	0.681	0.001
210	0.098	0.075	0.094	0.133	0.101	1.502	1.731	1.351	1.512	1.602	0.664	0
211	0.093	0.072	0.089	0.125	0.098	1.464	1.684	1.313	1.471	1.562	0.646	0.001
212	0.09	0.069	0.084	0.117	0.09	1.423	1.635	1.272	1.425	1.513	0.627	0.001
213	0.086	0.066	0.08	0.112	0.086	1.377	1.582	1.228	1.376	1.461	0.608	0
214	0.084	0.063	0.077	0.106	0.083	1.329	1.527	1.183	1.327	1.407	0.588	-0.001
215	0.082	0.059	0.074	0.1	0.08	1.278	1.469	1.137	1.273	1.351	0.566	-0.002
216	0.079	0.056	0.072	0.095	0.078	1.229	1.41	1.09	1.221	1.296	0.544	-0.003
217	0.075	0.055	0.071	0.09	0.078	1.179	1.351	1.043	1.169	1.245	0.521	-0.002
218	0.071	0.053	0.068	0.085	0.074	1.13	1.297	0.998	1.119	1.196	0.497	-0.002
219	0.068	0.052	0.066	0.082	0.073	1.083	1.245	0.959	1.076	1.151	0.476	-0.002
220	0.067	0.051	0.063	0.08	0.072	1.042	1.2	0.927	1.041	1.113	0.459	-0.002
221	0.065	0.049	0.061	0.077	0.071	1.009	1.162	0.902	1.011	1.079	0.443	-0.001
222	0.064	0.048	0.059	0.075	0.07	0.98	1.128	0.878	0.985	1.052	0.43	0
223	0.062	0.047	0.058	0.07	0.067	0.954	1.099	0.85	0.956	1.023	0.418	0
224	0.06	0.046	0.057	0.064	0.063	0.93	1.073	0.823	0.931	0.997	0.407	0
225	0.057	0.043	0.054	0.059	0.06	0.906	1.051	0.801	0.91	0.975	0.397	-0.001
226	0.055	0.044	0.054	0.057	0.059	0.89	1.03	0.788	0.896	0.96	0.388	0
227	0.054	0.047	0.057	0.059	0.061	0.881	1.013	0.787	0.889	0.953	0.381	0.002
228	0.056	0.05	0.062	0.063	0.065	0.875	0.999	0.79	0.886	0.949	0.376	0.003
229	0.056	0.052	0.064	0.067	0.068	0.869	0.986	0.787	0.877	0.94	0.372	0.003
230	0.056	0.054	0.066	0.067	0.07	0.858	0.967	0.775	0.861	0.923	0.369	0.004
231	0.054	0.05	0.061	0.065	0.067	0.834	0.945	0.75	0.835	0.894	0.361	0.003
232	0.052	0.046	0.055	0.061	0.063	0.804	0.914	0.717	0.801	0.858	0.35	0.003
233	0.05	0.041	0.051	0.057	0.06	0.77	0.879	0.683	0.765	0.821	0.337	0.003
234	0.05	0.035	0.046	0.054	0.058	0.733	0.843	0.65	0.73	0.784	0.321	0.001
235	0.048	0.031	0.043	0.052	0.057	0.697	0.805	0.618	0.693	0.745	0.307	-0.001
236	0.046	0.031	0.043	0.05	0.058	0.664	0.764	0.587	0.656	0.707	0.294	-0.001
237	0.046	0.031	0.042	0.046	0.056	0.63	0.718	0.548	0.611	0.661	0.278	-0.001
238	0.045	0.031	0.04	0.042	0.055	0.591	0.664	0.504	0.561	0.612	0.26	-0.001
239	0.044	0.031	0.039	0.038	0.054	0.549	0.611	0.464	0.513	0.567	0.238	0
240	0.043	0.03	0.038	0.037	0.054	0.509	0.566	0.435	0.476	0.529	0.219	0
241	0.043	0.029	0.037	0.039	0.053	0.472	0.53	0.415	0.448	0.498	0.203	-0.001
242	0.041	0.027	0.036	0.04	0.053	0.442	0.497	0.394	0.421	0.466	0.189	0
243	0.041	0.026	0.037	0.039	0.051	0.412	0.459	0.363	0.384	0.429	0.175	0
244	0.04	0.026	0.036	0.036	0.049	0.378	0.415	0.33	0.344	0.39	0.158	0
245	0.039	0.027	0.035	0.035	0.048	0.343	0.373	0.302	0.311	0.354	0.141	0
246	0.038	0.027	0.033	0.035	0.049	0.313	0.341	0.287	0.289	0.329	0.126	0.001
247	0.037	0.027	0.03	0.037	0.051	0.288	0.316	0.275	0.274	0.309	0.114	0.001
248	0.037	0.026	0.028	0.038	0.051	0.269	0.292	0.258	0.254	0.287	0.105	0.002
249	0.037	0.026	0.028	0.036	0.052	0.248	0.266	0.235	0.228	0.265	0.096	0.002
250	0.037	0.026	0.027	0.034	0.053	0.225	0.24	0.215	0.203	0.244	0.086	0.001
251	0.037	0.026	0.027	0.032	0.052	0.203	0.218	0.199	0.184	0.225	0.077	0
252	0.037	0.025	0.027	0.031	0.051	0.187	0.2	0.187	0.169	0.209	0.07	-0.001
253	0.036	0.025	0.027	0.03	0.05	0.172	0.182	0.171	0.151	0.191	0.063	-0.001
254	0.037	0.025	0.029	0.03	0.047	0.159	0.164	0.152	0.131	0.172	0.056	0
255	0.036	0.025	0.032	0.03	0.046	0.145	0.146	0.135	0.112	0.154	0.048	0.001
256	0.032	0.024	0.033	0.029	0.046	0.133	0.131	0.122	0.099	0.143	0.041	0.001
257	0.031	0.024	0.034	0.028	0.048	0.121	0.12	0.118	0.092	0.135	0.036	0.001
258	0.031	0.024	0.031	0.028	0.049	0.114	0.114	0.12	0.09	0.132	0.033	0.001
259	0.032	0.024	0.027	0.028	0.051	0.107	0.111	0.123	0.091	0.131	0.03	0.001
260	0.036	0.024	0.023	0.027	0.049	0.101	0.108	0.122	0.09	0.128	0.029	0.001
261	0.039	0.024	0.022	0.027	0.048	0.095	0.102	0.118	0.086	0.123	0.028	0
262	0.038	0.024	0.023	0.027	0.048	0.09	0.096	0.111	0.079	0.116	0.025	0.001
263	0.035	0.024	0.025	0.026	0.048	0.086	0.089	0.103	0.071	0.109	0.024	0.001
264	0.032	0.024	0.026	0.026	0.048	0.082	0.082	0.096	0.065	0.103	0.021	0.001
265	0.031	0.024	0.028	0.027	0.05	0.079	0.079	0.092	0.061	0.101	0.019	0
266	0.03	0.025	0.028	0.027	0.049	0.077	0.076	0.089	0.057	0.099	0.017	0
267	0.031	0.024	0.028	0.027	0.047	0.075	0.073	0.086	0.055	0.095	0.016	0
268	0.03	0.023	0.029	0.028	0.046	0.073	0.071	0.084	0.053	0.091	0.014	0
269	0.029	0.023	0.029	0.028	0.045	0.071	0.069	0.082	0.051	0.089	0.013	0.001
270	0.03	0.022	0.028	0.027	0.045	0.068	0.066	0.079	0.05	0.087	0.012	0
271	0.03	0.021	0.025	0.026	0.046	0.064	0.064	0.078	0.049	0.089	0.012	-0.002
272	0.031	0.021	0.022	0.025	0.048	0.062	0.062	0.076	0.047	0.089	0.011	-0.001
273	0.032	0.022	0.022	0.026	0.049	0.06	0.06	0.076	0.046	0.088	0.01	0.001
274	0.031	0.023	0.023	0.026	0.05	0.059	0.059	0.075	0.046	0.085	0.009	0.002
275	0.031	0.024	0.024	0.027	0.049	0.058	0.058	0.073	0.044	0.082	0.008	0.003
276	0.031	0.024	0.025	0.026	0.049	0.057	0.055	0.07	0.042	0.079	0.008	0.002
277	0.031	0.023	0.026	0.025	0.048	0.055	0.053	0.068	0.04	0.079	0.008	0.001
278	0.031	0.022	0.026	0.024	0.046	0.054	0.052	0.065	0.038	0.077	0.009	0.001
279	0.029	0.021	0.028	0.023	0.047	0.054	0.051	0.063	0.037	0.076	0.009	0.001
280	0.029	0.02	0.028	0.023	0.047	0.053	0.05	0.062	0.036	0.073	0.009	0.001
281	0.028	0.021	0.028	0.024	0.047	0.052	0.049	0.061	0.037	0.071	0.009	0
282	0.028	0.021	0.027	0.023	0.048	0.05	0.048	0.059	0.036	0.071	0.008	0
283	0.028	0.02	0.026	0.022	0.048	0.048	0.046	0.059	0.035	0.069	0.007	0
284	0.029	0.02	0.025	0.021	0.047	0.046	0.044	0.056	0.034	0.068	0.006	0.001
285	0.028	0.019	0.023	0.021	0.047	0.045	0.043	0.055	0.032	0.067	0.006	0
286	0.028	0.019	0.022	0.021	0.047	0.044	0.042	0.054	0.03	0.066	0.005	0
287	0.027	0.018	0.022	0.021	0.046	0.041	0.041	0.051	0.028	0.062	0.005	-0.001
288	0.026	0.018	0.024	0.021	0.045	0.042	0.04	0.051	0.029	0.061	0.005	0
289	0.026	0.019	0.026	0.02	0.047	0.045	0.039	0.053	0.03	0.063	0.005	0
290	0.026	0.021	0.027	0.021	0.048	0.048	0.038	0.057	0.032	0.065	0.005	0.001
291	0.027	0.024	0.03	0.021	0.05	0.051	0.038	0.061	0.034	0.068	0.006	0.002
292	0.027	0.026	0.033	0.021	0.051	0.053	0.037	0.062	0.035	0.07	0.007	0.004
293	0.026	0.026	0.035	0.021	0.051	0.052	0.037	0.06	0.034	0.067	0.007	0.004
294	0.024	0.026	0.036	0.02	0.051	0.052	0.037	0.059	0.033	0.066	0.007	0.005
295	0.024	0.026	0.034	0.02	0.051	0.052	0.036	0.057	0.033	0.066	0.006	0.004
296	0.024	0.025	0.028	0.02	0.05	0.05	0.034	0.057	0.032	0.066	0.006	0.003
297	0.024	0.024	0.023	0.019	0.049	0.048	0.033	0.057	0.032	0.065	0.005	0.003
298	0.024	0.022	0.02	0.019	0.05	0.046	0.033	0.055	0.032	0.065	0.005	0.002
299	0.024	0.023	0.019	0.018	0.051	0.045	0.031	0.054	0.03	0.064	0.004	0.002
300	0.023	0.022	0.02	0.018	0.052	0.045	0.031	0.051	0.028	0.064	0.004	0.002
301	0.023	0.022	0.021	0.017	0.051	0.045	0.03	0.05	0.027	0.063	0.004	0.003
302	0.022	0.022	0.021	0.017	0.051	0.044	0.03	0.049	0.027	0.063	0.004	0.002
303	0.023	0.021	0.022	0.017	0.051	0.044	0.03	0.049	0.028	0.063	0.004	0.003
304	0.023	0.021	0.023	0.017	0.051	0.044	0.031	0.05	0.029	0.063	0.005	0.002
305	0.022	0.021	0.026	0.017	0.05	0.044	0.031	0.05	0.029	0.062	0.005	0.003
306	0.022	0.02	0.029	0.017	0.049	0.043	0.032	0.049	0.029	0.06	0.005	0.002
307	0.022	0.021	0.031	0.017	0.048	0.043	0.031	0.049	0.029	0.058	0.005	0.003
308	0.022	0.022	0.03	0.018	0.048	0.044	0.032	0.049	0.029	0.058	0.004	0.003
309	0.023	0.023	0.028	0.018	0.05	0.044	0.031	0.048	0.028	0.059	0.004	0.004
310	0.023	0.023	0.025	0.018	0.051	0.043	0.03	0.047	0.028	0.06	0.005	0.004
311	0.021	0.021	0.024	0.017	0.051	0.042	0.03	0.047	0.028	0.06	0.005	0.004
312	0.02	0.02	0.023	0.016	0.05	0.042	0.029	0.046	0.028	0.059	0.004	0.004
313	0.02	0.019	0.023	0.016	0.05	0.04	0.029	0.045	0.027	0.059	0.004	0.004
314	0.02	0.019	0.022	0.017	0.051	0.039	0.028	0.044	0.027	0.059	0.004	0.003
315	0.019	0.019	0.02	0.016	0.051	0.039	0.028	0.044	0.027	0.059	0.005	0.004
316	0.019	0.018	0.02	0.017	0.051	0.038	0.028	0.043	0.028	0.058	0.005	0.003
317	0.018	0.017	0.021	0.017	0.05	0.038	0.028	0.045	0.028	0.057	0.005	0.002
318	0.018	0.018	0.021	0.017	0.049	0.039	0.027	0.045	0.028	0.056	0.005	0.003
319	0.019	0.018	0.022	0.016	0.05	0.038	0.028	0.044	0.027	0.056	0.005	0.003
320	0.02	0.018	0.025	0.015	0.05	0.038	0.028	0.043	0.026	0.055	0.005	0.003
321	0.02	0.019	0.027	0.014	0.051	0.038	0.029	0.042	0.026	0.055	0.004	0.003
322	0.021	0.019	0.029	0.014	0.049	0.038	0.03	0.041	0.026	0.054	0.004	0.002
323	0.021	0.019	0.028	0.013	0.05	0.038	0.029	0.042	0.026	0.054	0.004	0.002
324	0.021	0.018	0.025	0.014	0.049	0.038	0.027	0.042	0.026	0.054	0.004	0.002
325	0.021	0.017	0.022	0.013	0.049	0.037	0.026	0.042	0.025	0.053	0.005	0.002
326	0.019	0.016	0.019	0.013	0.047	0.036	0.025	0.041	0.025	0.052	0.004	0.002
327	0.018	0.015	0.018	0.013	0.046	0.035	0.025	0.041	0.025	0.053	0.004	0.002
328	0.017	0.015	0.018	0.014	0.046	0.035	0.024	0.04	0.025	0.052	0.004	0.003
329	0.018	0.015	0.02	0.014	0.047	0.035	0.024	0.039	0.025	0.053	0.004	0.004
330	0.019	0.016	0.023	0.014	0.048	0.035	0.025	0.038	0.025	0.053	0.005	0.004
331	0.021	0.017	0.026	0.014	0.048	0.035	0.026	0.038	0.025	0.052	0.006	0.003
332	0.02	0.016	0.026	0.014	0.047	0.034	0.025	0.038	0.025	0.05	0.005	0.002
333	0.019	0.016	0.024	0.013	0.048	0.033	0.024	0.038	0.024	0.048	0.004	0.002
334	0.018	0.016	0.021	0.013	0.048	0.032	0.022	0.038	0.023	0.045	0.004	0.002
335	0.018	0.014	0.021	0.012	0.047	0.032	0.022	0.038	0.022	0.044	0.003	0.001
336	0.017	0.013	0.021	0.012	0.046	0.031	0.023	0.036	0.022	0.045	0.003	0.001
337	0.018	0.014	0.021	0.011	0.047	0.032	0.023	0.036	0.022	0.046	0.003	0.002
338	0.018	0.015	0.021	0.011	0.047	0.032	0.023	0.035	0.022	0.047	0.002	0.003
339	0.017	0.015	0.021	0.011	0.047	0.031	0.023	0.035	0.023	0.047	0.002	0.003
340	0.017	0.015	0.022	0.012	0.047	0.03	0.022	0.035	0.023	0.045	0.003	0.003
341	0.017	0.014	0.024	0.013	0.046	0.029	0.022	0.035	0.024	0.043	0.003	0.002
342	0.017	0.013	0.025	0.014	0.047	0.028	0.021	0.034	0.023	0.044	0.003	0.001
343	0.017	0.013	0.024	0.013	0.048	0.029	0.021	0.033	0.021	0.044	0.003	0.001
344	0.016	0.013	0.021	0.011	0.048	0.03	0.019	0.033	0.019	0.044	0.001	0.002
345	0.016	0.013	0.018	0.01	0.047	0.028	0.018	0.031	0.018	0.043	0.002	0.002
346	0.016	0.012	0.015	0.009	0.047	0.027	0.018	0.03	0.018	0.043	0.003	0.002
347	0.017	0.012	0.016	0.01	0.046	0.027	0.018	0.029	0.018	0.043	0.003	0.003
348	0.018	0.012	0.019	0.011	0.046	0.027	0.019	0.03	0.018	0.043	0.003	0.003
349	0.018	0.013	0.021	0.012	0.046	0.027	0.019	0.03	0.018	0.042	0.003	0.003
350	0.018	0.013	0.023	0.012	0.046	0.027	0.019	0.031	0.018	0.041	0.002	0.002
351	0.017	0.014	0.024	0.012	0.046	0.027	0.019	0.031	0.018	0.04	0.002	0.002
352	0.016	0.013	0.025	0.011	0.046	0.026	0.02	0.031	0.019	0.04	0.003	0.002
353	0.015	0.013	0.026	0.011	0.046	0.026	0.019	0.03	0.018	0.041	0.004	0.002
354	0.016	0.014	0.027	0.011	0.046	0.026	0.02	0.03	0.019	0.04	0.004	0.003
355	0.015	0.014	0.026	0.01	0.047	0.026	0.019	0.029	0.018	0.04	0.004	0.003
356	0.015	0.013	0.025	0.01	0.047	0.025	0.018	0.029	0.018	0.039	0.002	0.002
357	0.015	0.013	0.025	0.009	0.047	0.025	0.018	0.029	0.017	0.038	0.001	0.002
358	0.014	0.013	0.026	0.009	0.046	0.025	0.019	0.029	0.017	0.036	0.001	0.002
359	0.014	0.013	0.027	0.01	0.046	0.025	0.018	0.029	0.017	0.038	0.002	0.003
360	0.015	0.013	0.025	0.01	0.047	0.024	0.017	0.028	0.016	0.038	0.002	0.003
361	0.014	0.012	0.019	0.008	0.047	0.023	0.015	0.026	0.014	0.038	0.002	0.003
362	0.015	0.01	0.01	0.007	0.047	0.022	0.011	0.025	0.011	0.037	0.001	0.002
363	0.016	0.009	0.005	0.006	0.047	0.02	0.009	0.023	0.009	0.036	0.001	0.002
364	0.015	0.009	0.004	0.006	0.047	0.019	0.009	0.023	0.01	0.035	0.001	0.001
365	0.014	0.009	0.009	0.008	0.046	0.018	0.01	0.025	0.012	0.035	0.001	0.001
366	0.014	0.009	0.013	0.008	0.048	0.019	0.012	0.025	0.012	0.035	0.001	0.001
367	0.014	0.01	0.016	0.008	0.047	0.02	0.012	0.025	0.012	0.034	0	0
368	0.015	0.01	0.017	0.008	0.046	0.02	0.011	0.025	0.012	0.034	0	0.001
369	0.015	0.009	0.018	0.007	0.046	0.02	0.011	0.024	0.013	0.035	0	0.002
370	0.015	0.01	0.019	0.008	0.046	0.02	0.011	0.024	0.013	0.035	0	0.004
371	0.016	0.01	0.02	0.009	0.046	0.019	0.011	0.025	0.013	0.034	0	0.004
372	0.016	0.011	0.021	0.009	0.046	0.019	0.012	0.024	0.014	0.033	0	0.003
373	0.016	0.011	0.022	0.01	0.047	0.02	0.013	0.026	0.014	0.034	0	0.001
374	0.016	0.011	0.024	0.01	0.047	0.02	0.014	0.026	0.015	0.034	0	0.002
375	0.015	0.011	0.023	0.01	0.047	0.021	0.013	0.025	0.014	0.035	0.001	0.002
376	0.015	0.011	0.02	0.009	0.047	0.02	0.012	0.024	0.012	0.034	0	0.002
377	0.015	0.01	0.016	0.007	0.048	0.019	0.009	0.023	0.011	0.034	0.001	0.001
378	0.014	0.01	0.014	0.006	0.048	0.018	0.008	0.023	0.011	0.033	0	0.002
379	0.013	0.01	0.014	0.005	0.048	0.018	0.008	0.023	0.011	0.034	-0.001	0.002
380	0.012	0.011	0.016	0.007	0.047	0.018	0.01	0.023	0.012	0.034	-0.001	0.003
381	0.013	0.009	0.019	0.007	0.046	0.017	0.01	0.023	0.012	0.033	0	0.002
382	0.014	0.008	0.02	0.008	0.045	0.017	0.011	0.022	0.013	0.031	0	0.001
383	0.015	0.008	0.02	0.007	0.044	0.017	0.01	0.021	0.011	0.029	0	0
384	0.016	0.009	0.019	0.007	0.044	0.018	0.01	0.02	0.011	0.028	0	0.002
385	0.015	0.009	0.018	0.007	0.043	0.017	0.01	0.022	0.011	0.03	-0.001	0.002
386	0.014	0.01	0.018	0.009	0.044	0.018	0.01	0.023	0.011	0.03	0	0.003
387	0.014	0.009	0.019	0.009	0.045	0.018	0.01	0.023	0.011	0.03	0.001	0.003
388	0.015	0.009	0.02	0.008	0.046	0.018	0.011	0.023	0.012	0.031	0.001	0.003
389	0.015	0.01	0.022	0.007	0.047	0.018	0.011	0.023	0.011	0.032	0.001	0.002
390	0.016	0.01	0.021	0.008	0.047	0.019	0.011	0.022	0.011	0.033	0	0.003
391	0.015	0.01	0.018	0.008	0.046	0.017	0.01	0.021	0.011	0.033	-0.001	0.003
392	0.014	0.01	0.016	0.007	0.046	0.017	0.008	0.02	0.01	0.032	-0.001	0.003
393	0.013	0.009	0.013	0.006	0.046	0.017	0.007	0.018	0.01	0.03	0	0.003
394	0.012	0.008	0.012	0.006	0.047	0.017	0.007	0.019	0.01	0.03	0	0.002
395	0.01	0.008	0.012	0.007	0.046	0.016	0.006	0.02	0.01	0.03	0	0.002
396	0.009	0.007	0.012	0.008	0.046	0.016	0.007	0.02	0.01	0.029	0.001	0.002
397	0.01	0.008	0.013	0.008	0.045	0.017	0.007	0.021	0.01	0.029	0.001	0.002
398	0.011	0.009	0.014	0.007	0.045	0.016	0.006	0.02	0.01	0.029	0	0.002
399	0.011	0.01	0.014	0.006	0.046	0.016	0.007	0.019	0.01	0.029	0	0.003
400	0.01	0.009	0.015	0.006	0.047	0.017	0.008	0.02	0.01	0.03	-0.001	0.003
401		0.007	0.015	0.006	0.048	0.014	0.007	0.02	0.01	0.031		0.002
402		0.006	0.014	0.006	0.047	0.014	0.007	0.019	0.01	0.031		0.001
403		0.006	0.013	0.005	0.047	0.014	0.006	0.018	0.01	0.031		0.001
404		0.007	0.011	0.006	0.046	0.014	0.006	0.018	0.01	0.032		0.001
405		0.007	0.01	0.007	0.047	0.015	0.006	0.018	0.01	0.031		0.002
406		0.009	0.01	0.007	0.048	0.016	0.007	0.018	0.009	0.032		0.003
407		0.008	0.01	0.007	0.049	0.017	0.006	0.019	0.01	0.032		0.003
408		0.008	0.011	0.005	0.047	0.016	0.006	0.018	0.009	0.029		0.002
409		0.007	0.01	0.004	0.045	0.014	0.005	0.015	0.008	0.024		0.001
410		0.006	0.008	0.005	0.041	0.01	0.005	0.013	0.008	0.02		0.001
411		0.005	0.007	0.005	0.038	0.008	0.006	0.012	0.007	0.016		0.001
412		0.005	0.007	0.004	0.039	0.007	0.006	0.011	0.006	0.014		0.002
413		0.006	0.01	0.004	0.04	0.009	0.007	0.012	0.005	0.015		0.003
414		0.006	0.013	0.004	0.041	0.011	0.007	0.012	0.004	0.015		0.003
415		0.007	0.015	0.004	0.042	0.012	0.007	0.011	0.003	0.016		0.003
416		0.007	0.017	0.006	0.042	0.012	0.008	0.012	0.005	0.016		0.002
417		0.006	0.019	0.007	0.04	0.011	0.009	0.012	0.006	0.015		0.002
418		0.006	0.02	0.007	0.04	0.01	0.009	0.013	0.007	0.014		0.001
419		0.006	0.018	0.006	0.039	0.009	0.008	0.012	0.006	0.013		0.002
420		0.006	0.016	0.006	0.038	0.009	0.007	0.012	0.006	0.013		0.002
421		0.005	0.012	0.004	0.039	0.009	0.007	0.011	0.005	0.014		0.002
422		0.005	0.009	0.005	0.04	0.009	0.006	0.011	0.005	0.014		0.002
423		0.005	0.007	0.004	0.041	0.009	0.005	0.01	0.004	0.015		0.002
424		0.004	0.004	0.003	0.042	0.007	0.005	0.01	0.005	0.015		0.001
425		0.004	0.001	0.002	0.042	0.007	0.003	0.009	0.005	0.016		0.001
426		0.004	0	0.002	0.041	0.008	0.003	0.009	0.005	0.016		0.002
427		0.004	0	0.001	0.04	0.007	0.004	0.009	0.003	0.015		0.002
428		0.004	0.003	0.002	0.039	0.007	0.005	0.009	0.003	0.015		0.001
429		0.004	0.006	0.002	0.038	0.008	0.005	0.008	0.001	0.014		0.002
430		0.004	0.008	0.002	0.038	0.009	0.007	0.008	0.001	0.014		0.003
431		0.004	0.008	0.002	0.04	0.008	0.007	0.009	0.002	0.014		0.003
432		0.004	0.008	0.003	0.04	0.008	0.006	0.011	0.003	0.013		0.003
433		0.004	0.007	0.003	0.041	0.009	0.005	0.01	0.004	0.013		0.003
434		0.004	0.007	0.003	0.04	0.008	0.005	0.01	0.005	0.013		0.002
435		0.005	0.008	0.004	0.038	0.008	0.005	0.009	0.005	0.012		0.002
436		0.005	0.01	0.004	0.039	0.009	0.006	0.009	0.005	0.011		0.003
437		0.005	0.012	0.004	0.04	0.008	0.006	0.009	0.005	0.012		0.003
438		0.006	0.012	0.005	0.039	0.009	0.005	0.01	0.005	0.012		0.003
439		0.005	0.011	0.004	0.038	0.01	0.005	0.009	0.004	0.013		0.004
440		0.004	0.008	0.003	0.039	0.009	0.005	0.009	0.003	0.013		0.004
441		0.004	0.007	0.002	0.039	0.009	0.005	0.008	0.002	0.014		0.003
442		0.003	0.008	0.003	0.04	0.008	0.006	0.009	0.003	0.013		0.003
443		0.004	0.01	0.003	0.04	0.009	0.006	0.009	0.004	0.013		0.003
444		0.005	0.012	0.004	0.039	0.009	0.005	0.009	0.005	0.013		0.003
445		0.004	0.011	0.004	0.038	0.009	0.005	0.009	0.006	0.013		0.003
446		0.003	0.008	0.003	0.039	0.007	0.005	0.008	0.004	0.013		0.002
447		0.002	0.005	0.002	0.04	0.006	0.004	0.009	0.003	0.013		0.001
448		0.003	0.003	0	0.04	0.006	0.004	0.009	0.002	0.013		0.002
449		0.003	0.002	0	0.041	0.006	0.004	0.009	0.003	0.014		0.002
450		0.003	0.004	0.001	0.039	0.006	0.004	0.008	0.002	0.014		0.003
451		0.003	0.004	0.001	0.039	0.006	0.003	0.008	0.002	0.014		0.003
452		0.003	0.002	0.002	0.039	0.006	0.002	0.007	0.001	0.012		0.002
453		0.003	0.002	0.002	0.04	0.007	0.003	0.008	0.001	0.013		0.002
454		0.004	0.003	0.003	0.04	0.008	0.003	0.008	0.001	0.013		0.003
455		0.004	0.007	0.003	0.041	0.009	0.005	0.008	0.003	0.013		0.003
456		0.004	0.013	0.004	0.04	0.009	0.005	0.009	0.005	0.013		0.004
457		0.004	0.015	0.003	0.04	0.009	0.005	0.009	0.005	0.012		0.004
458		0.005	0.012	0.003	0.04	0.008	0.003	0.009	0.005	0.011		0.004
459		0.004	0.007	0.002	0.04	0.007	0.002	0.008	0.003	0.012		0.003
460		0.003	-0.001	0.002	0.04	0.006	0.001	0.007	0.001	0.013		0.002
461		0.001	-0.004	0.002	0.04	0.004	0.001	0.006	0	0.012		0.001
462		0.001	-0.003	0.002	0.04	0.005	0.001	0.006	0	0.012		0.001
463		0.001	0	0.001	0.04	0.006	0.002	0.006	0	0.011		0.001
464		0.003	0.003	0.002	0.041	0.007	0.003	0.007	0.002	0.011		0.002
465		0.002	0.004	0.002	0.04	0.007	0.003	0.007	0.002	0.012		0.002
466		0.003	0.002	0.003	0.039	0.008	0.002	0.007	0.003	0.013		0.003
467		0.004	0	0.003	0.038	0.008	0.002	0.007	0.003	0.013		0.003
468		0.004	0.001	0.003	0.038	0.008	0.001	0.006	0.003	0.013		0.003
469		0.003	0.002	0.002	0.039	0.007	0.001	0.006	0.002	0.012		0.002
470		0.002	0.004	0.002	0.038	0.006	0.002	0.007	0.003	0.011		0.003
471		0	0.006	0.003	0.038	0.005	0.003	0.008	0.003	0.01		0.002
472		0	0.007	0.004	0.037	0.006	0.003	0.008	0.004	0.01		0.002
473		0.001	0.008	0.004	0.037	0.006	0.003	0.008	0.004	0.011		0.003
474		0.001	0.008	0.004	0.037	0.007	0.002	0.008	0.004	0.011		0.004
475		0.001	0.009	0.002	0.038	0.007	0.003	0.008	0.003	0.011		0.004
476		0.003	0.009	0.002	0.038	0.007	0.003	0.008	0.004	0.01		0.004
477		0.004	0.011	0.002	0.038	0.007	0.005	0.009	0.005	0.01		0.004
478		0.005	0.016	0.003	0.038	0.008	0.008	0.01	0.005	0.011		0.003
479		0.005	0.024	0.002	0.038	0.008	0.01	0.011	0.004	0.011		0.003
480		0.006	0.031	0.002	0.036	0.009	0.013	0.011	0.003	0.01		0.003
							0.342
							0.31
							0.288
							0.306
							0.35
							0.456
							0.659
							0.919
							1.137
							1.453
							1.709
							1.876
							1.936
							1.973
							1.969
							1.946
							1.909
							1.862
							1.82
							1.781
							1.728
							1.681
							1.638
							1.582
							1.529
							1.464
							1.414
							1.353
							1.293
							1.244
							1.204
							1.162
							1.125
							1.101
							1.074
							1.051
							1.028
							1.016
							0.996
							0.987
							0.969
							0.946
							0.913
							0.882
							0.838
							0.806
							0.765
							0.716
							0.67
							0.609
							0.558
							0.528
							0.503
							0.465
							0.412
							0.369
							0.339
							0.318
							0.297
							0.263
							0.238
							0.219
							0.2
							0.183
							0.166
							0.145
							0.13
							0.118
							0.116
							0.111
							0.107
							0.104
							0.095
							0.087
							0.084
							0.077
							0.076
							0.075
							0.07
							0.069
							0.068
							0.063
							0.062
							0.06
							0.059
							0.058
							0.055
							0.054
							0.051
							0.051
							0.05
							0.049
							0.047
							0.047
							0.045
							0.042
							0.043
							0.041
							0.039
							0.039
							0.037
							0.038
							0.037
							0.037
							0.037
							0.034
							0.037
							0.031
							0.032
							0.033
							0.031
							0.03
							0.03
							0.03
							0.032
							0.03
							0.032
							0.033
							0.031
							0.031
							0.031
							0.028
							0.03
							0.029
							0.028
							0.028
							0.026
							0.029
							0.029
							0.025
							0.028
							0.03
							0.03
							0.029
							0.027
							0.026
							0.025
							0.025
							0.024
							0.024
							0.024
							0.027
							0.025
							0.024
							0.022
							0.021
							0.023
							0.025
							0.023
							0.022
							0.022
							0.022
							0.022
							0.021
							0.019
							0.018
							0.018
							0.019
							0.018
							0.02
							0.021
							0.016
							0.02
							0.02
							0.021
							0.016
							0.019
							0.018
							0.018
							0.018
							0.019
							0.015
							0.011
							0.009
							0.008
							0.011
							0.011
							0.013
							0.011
							0.011
							0.011
							0.01
							0.013
							0.011
							0.016
							0.012
							0.013
							0.008
							0.009
							0.007
							0.01
							0.012
							0.009
							0.009
							0.011
							0.01
							0.01
							0.01
							0.012
							0.011
							0.011
							0.01
							0.008
							0.007
							0.006
							0.007
							0.007
							0.005
							0.009
							0.005
							0.008
							0.008
							0.007
							0.004
							0.008
							0.006
							0.005
							0.008
							0.005
							0.005
							0.004
							0.005
							0.008
							0.005
							0.007
							0.006
							0.009
							0.009
							0.008
							0.009
							0.007
							0.006
							0.007
							0.006
							0.004
							0.002
							0.006
							0.001
							0.004
							0.007
							0.007
							0.006
							0.006
							0.006
							0.004
							0.006
							0.005
							0.006
							0.006
							0.004
							0.004
							0.006
							0.006
							0.006
							0.005
							0.004
							0.006
							0.003
							0.005
							0.003
							0.003
							0.005
							0.001
							0.002
							0.002
							0.006
							0.003
							0.007
							0.003
							0
							0.002
							0.001
							0.001
							0.002
							0.002
							0.004
							0.002
							0.002
							0
							0.002
							0.002
							0.004
							0.003
							0.002
							0.003
							0.002
							0.004
							0.005
							0.007
							0.011
							0.014
